# Supplementary material for: Growth Hormone-Regulated mRNAs and miRNAs in Chicken Hepatocytes
Source: PLoS One. 2014 Nov 11;9(11):e112896. doi: 10.1371/journal.pone.0112896 (PMC4227886; doi:10.1371/journal.pone.0112896)
Supplement: Figure S1 — Structures of predicted novel miRNAs. For each novel miRNA, the precursor name, position, strand, length and energy are shown in the first line. The sequence of precursor and total reads are described in the second line. The brackets in the third line denote the secondary structure. The sequence of major unique reads, novel miRNA name and the number of reads are shown below with ‘*’. Then the sequence of each unique reads and the number of reads are shown below with ‘−’. (TXT) [file pone.0112896.s001.txt]

gga-m0001 10:14343381:14343467:+ 87(nt) -38.10(kcal/mol)
TCTGAAGTCTTTGATCCTGAAAATTGTATCGCATGGGTAAAGCACAGCACTGCCCATGCAGAACAGTTTTCTGGACTGAGACCTTAG gga-m0001 4
.((((.(((((.(.(((.(((((((((.(((((((((((..((...))..))))))))).))))))))))).)))).))))).))))
********************************************************TGCAGAACAGTTTTCTGGACT********** gga-m0001-3p 4
--------------------------------------------------------TGCAGAACAGTTTTCTGGACT----------  4

gga-m0002 10:16388366:16388447:- 82(nt) -44.40(kcal/mol)
TGTAGGGACACAGAGTCCCTCTTTCAACCAAGCCCTTGTGACAACAACAGCTTGGCTGCTGAGGGACTCTCCTGTCCCTCCT gga-m0002 3
.(.(((((((.((((((((((...((.((((((..((((....))))..)))))).))..))))))))))..))))))).).
**************************************************CTTGGCTGCTGAGGGACTCTCC********** gga-m0002-3p 3
--------------------------------------------------CTTGGCTGCTGAGGGACTCTCC----------  3

gga-m0003 10:22276771:22276850:- 80(nt) -30.40(kcal/mol)
GGCAGCTGGCCATGACTCGTCCTGCCACCCGAACGTGGGCCTGGCATGGCTGTGGGTGCAGTTTGTTCAGGGAGCTCGCA gga-m0003 24
.((((((..((.(((..((..((((.(((((......((((......)))).)))))))))..)).))).)))))).)).
**********CATGACTCGTCCTGCCACCCGA************************************************ gga-m0003-5p 24
----------CATGACTCGTCCTGCCACCCGA------------------------------------------------  24

gga-m0004 11:8429:8505:- 77(nt) -30.00(kcal/mol)
GATGTGGAGCAGAAGAGGACGTCTGTGTGGCTGATGATGAACTCTACCACATCCGACTGCCTCTGCAGTTCCATGCA gga-m0004 4
...(((((((...(((((..(((.((((((..((........))..))))))..)))..)))))...)))))))...
**********AGAAGAGGACGTCTGTGTGGCT********************************************* gga-m0004-5p 4
----------AGAAGAGGACGTCTGTGTGGC----------------------------------------------  2
----------AGAAGAGGACGTCTGTGTGGCT---------------------------------------------  2

gga-m0005 11:21718493:21718584:- 92(nt) -19.30(kcal/mol)
CAGTTGGCTGCATGATGAGGATGTTCTGCACAGGTGCTAGGCAAGCTAGAGAGTCTCCTGAATGGTTCTTCCACCAATGTGTTTTCCTACTA gga-m0005 3
.(((.((..(((((.((.(((.(..(((..((((..((((.....)))).......))))..)))..).)))..)).)))))...)).))).
**********CATGATGAGGATGTTCTGCACA************************************************************ gga-m0005-5p 3
----------CATGATGAGGATGTTCTGCACA------------------------------------------------------------  3

gga-m0006 13:10699553:10699633:+ 81(nt) -30.90(kcal/mol)
GTTGCCTGCTCTGAGCTGTGACCACGGCACCAGAAAGTTGGCTTTTACTGCTGTGTGGATATGGCTCTTCAGCATACAACC gga-m0006 3
((((..((((..((((((((.((((((((...(((((....)))))..))))))).)..))))))))...))))..)))).
**********CTGAGCTGTGACCACGGCACCAG************************************************ gga-m0006-5p 3
----------CTGAGCTGTGACCACGGCACCAG------------------------------------------------  3

gga-m0008 13:8968923:8968999:- 77(nt) -49.70(kcal/mol)
GTGTGCGCTGGAGTGCGAGGCGCTGCGGGGGCTGCTGCAGGAGCGCGCCGCGCAGTGCCTCGTCCTCGACTGCCGCT gga-m0008 11
(((.(((.(.(((..((((((((((((((.((.(((.....))))).)).))))))))))))..))).).)))))).
**********GAGTGCGAGGCGCTGCGGGGGC********************************************* gga-m0008-5p 11
----------GAGTGCGAGGCGCTGCGGGGGC---------------------------------------------  6
----------GAGTGCGAGGCGCTGCGGGGGCT--------------------------------------------  5

gga-m0010 14:8729048:8729126:+ 79(nt) -41.60(kcal/mol)
GAATTAGCATGCTGGAGTCACTCTGCCAAAGCATGTGCACAAATAAGTTTCTGGTACAGTGACTCGAGCATGCTAGTCC gga-m0010 42
..(((((((((((.((((((((.(((((((((.(((......))).)))).))))).)))))))).)))))))))))..
***********************************************TTTCTGGTACAGTGACTCGAGC********** gga-m0010-3p 42
-----------------------------------------------TTTCTGGTACAGTGACTCGAGC----------  42

gga-m0011 14:3948145:3948225:- 81(nt) -35.50(kcal/mol)
CCAGCTGGTGCTGCTCATCTCTGCAGTGCAGGGGGTTGGCTGAAAATTCCCCTCTGCTGGGATGTGCATCATCTCCCCTGG gga-m0011 19
((((..((((.(((.((((((.((((...((((((............)))))))))).)))))).))).))))....))))
**********CTGCTCATCTCTGCAGTGCAGGGG*********************************************** gga-m0011-5p 15
**************************************************CCTCTGCTGGGATGTGCATCA********** gga-m0011-3p 4
----------CTGCTCATCTCTGCAGTGCAGGG------------------------------------------------  2
----------CTGCTCATCTCTGCAGTGCAGGGG-----------------------------------------------  13
--------------------------------------------------CCTCTGCTGGGATGTGCATCA----------  4

gga-m0012 14:6432863:6432938:- 76(nt) -45.70(kcal/mol)
GCTCCGCGGGGCGGCGGCGGCGGGGGGGGGCAGCGCGGCGGAGGGCGCGGAGCCGCCGCCTTTGCTCCGTGCCGCT gga-m0012 6
.....((((.((((.(((((.(((.((.(((..((((.(....).))))..))).)).)))))))))))).)))).
**********GCGGCGGCGGCGGGGGGGGG********************************************** gga-m0012-5p 6
----------GCGGCGGCGGCGGGGGGGGG----------------------------------------------  6

gga-m0013 15:24141:24224:- 84(nt) -40.00(kcal/mol)
GGGCATCCTGGGGGGGCTAGGGGTGTCCCTTGGTGTGTGCTACGTGTGAGTGACACCGCTGTGCTCTGCCCCAGGGGACTGCGT gga-m0013 27
..((((((((((((((((((.((((((.(((.(..((.....))..)))).)))))).))).))))..))))))))...)))..
**************************************************TGACACCGCTGTGCTCTGCCCCAG********** gga-m0013-3p 27
--------------------------------------------------TGACACCGCTGTGCTCTGCCCCAG----------  27

gga-m0014 17:1382624:1382704:+ 81(nt) -51.00(kcal/mol)
GGTGGTGACACACAGTGCCGACGTGTGGGGATGCGCCGTGGGGCAGAGCCCATCTCCACCAGCAGCACTGTGTGTCACCGC gga-m0014 3
.(((((((((((((((((.(..(.(((((((((.(((........).)).))))))))))..).)))))))))))))))))
*************************************************CCATCTCCACCAGCAGCACTGT********** gga-m0014-3p 3
-------------------------------------------------CCATCTCCACCAGCAGCACTGT----------  3

gga-m0015 17:8431742:8431825:+ 84(nt) -33.00(kcal/mol)
TGCTGACCACAGCGCATTATTACTCACGGTACGAGTTTGAAGTGTCACAGCGCGTACCAAAAGTAATAATGGGCCGTCACCAGC gga-m0015 10
.((((...((.((.((((((((((...((((((.((((((....))).))).))))))...)))))))))).)).))...))))
**************************************************CGCGTACCAAAAGTAATAATGGGC********** gga-m0015-3p 10
--------------------------------------------------CGCGTACCAAAAGTAATAATGGG-----------  2
--------------------------------------------------CGCGTACCAAAAGTAATAATGGGC----------  4
----------------------------------------------------CGTACCAAAAGTAATAATGGGC----------  4

gga-m0016 17:5577817:5577899:- 83(nt) -39.40(kcal/mol)
CTCTGCTACAGATGTCCAGACACAATTCTTGGTTCGTACGGCTCCAGCGCACAAGAATTGCGTTTGGACAATCAGGAGCAGAG gga-m0016 48
(((((((...(((((((((((.(((((((((...(((..(....).)))..))))))))).)))))))).)))...)))))))
**********GATGTCCAGACACAATTCTTG**************************************************** gga-m0016-5p 48
---------AGATGTCCAGACACAATTCTTG----------------------------------------------------  5
----------GATGTCCAGACACAATTCTTG----------------------------------------------------  43

gga-m0017 18:4917008:4917095:+ 88(nt) -23.72(kcal/mol)
TGAGAAAATGTGGAGCACAGAGTATTCTGTTCTGTCTTTCAGGTCATTCTTTCTCTGGAACATGGACTGTGGGCTCCAAATCTTCATT gga-m0017 3
...(((.((.((((((.((.(((....((((((.......(((....)))......))))))...))).)).)))))).)).)))...
**********************************************************AACATGGACTGTGGGCTCCA********** gga-m0017-3p 3
----------------------------------------------------------AACATGGACTGTGGGCTCCA----------  3

gga-m0018 18:6381300:6381380:+ 81(nt) -64.10(kcal/mol)
CGCTGCGGTGCCCCGCGCCGTGCGGTGCCGGCGGTGTGTGCGGTGCCGGCGCTGAGCTCGGCGTGGCGGCTCCGCGGTGCT gga-m0018 18
((((((((.(((((((((((.((((((((((((.((....)).))))))))))..)).)))))))).))).))))))))..
**********CCCCGCGCCGTGCGGTGCCGGC************************************************* gga-m0018-5p 10
**********************************************CGGCGCTGAGCTCGGCGTGGCGGCT********** gga-m0018-3p 8
----------CCCCGCGCCGTGCGGTGCCGGC-------------------------------------------------  10
----------------------------------------------CGGCGCTGAGCTCGGCGTGGCGGCT----------  8

gga-m0020 18:4307548:4307640:- 93(nt) -25.40(kcal/mol)
GGGGAGAAACTGAGCCAGTGATGTGCTGTTATCCCTGTCTGACAACTCAGCTGTGAGGGAGAAACAATTGTCCACTGAGGCTTACGCACTTCT gga-m0020 5
.(((((....(((((((((((((...((((.(((((..((((....)))).....)))))..))))..))).))))..))))))....)))))
************************************************************GAAACAATTGTCCACTGAGGCTT********** gga-m0020-3p 5
------------------------------------------------------------GAAACAATTGTCCACTGAGGCTT----------  3
-------------------------------------------------------------AAACAATTGTCCACTGAGGCTT----------  2

gga-m0021 18:6285393:6285483:- 91(nt) -27.60(kcal/mol)
AAGCTTTTCCTCTTTGTAAGGCAGGATATCCTCTCTTGGCATATTTTCATTTGCCTAGTTAGTAGAGACTGGATTTCCTGCAGGGTGGTTA gga-m0021 3
.((((..((((.........((((((.(((((((((.((((..........))))........)))))..)))).)))))))))).)))).
***********************************************************TAGTAGAGACTGGATTTCCTGC********** gga-m0021-3p 3
-----------------------------------------------------------TAGTAGAGACTGGATTTCCTGC----------  3

gga-m0023 19:5608744:5608825:- 82(nt) -38.70(kcal/mol)
TCCCTTGTTGGGGAACGGCAGTACGTGGGGGCCAAGCGGAGCCATCAGGTTGCCCCCACATCCTGCCATGCTCTGCAATGGG gga-m0023 15
.(((((((.((((...(((((...((((((((.((.(.((....)).).))))))))))...)))))...)))))))).)))
*************************************************TTGCCCCCACATCCTGCCATGCT********** gga-m0023-3p 15
-------------------------------------------------TTGCCCCCACATCCTGCCATGC-----------  3
-------------------------------------------------TTGCCCCCACATCCTGCCATGCT----------  10
--------------------------------------------------TGCCCCCACATCCTGCCATGCT----------  2

gga-m0024 1:15109536:15109627:+ 92(nt) -48.60(kcal/mol)
GGCCGCCTCCGGCTGCGCGCCCGGGGAGCGCCTCTGGCGCGGCCACAGCCATTTTGTTGTCCGAGCGCTGCCCGGGCCGTGGTCGTGTGTTG gga-m0024 3
...(((...((((..((.(((((((.(((((.((.((((((((....))).....).)))).))))))).)))))))))..)))).)))...
************************************************************CCGAGCGCTGCCCGGGCCGTGG********** gga-m0024-3p 3
------------------------------------------------------------CCGAGCGCTGCCCGGGCCGTGG----------  3

gga-m0025 1:68169925:68170007:+ 83(nt) -39.70(kcal/mol)
GCCTGGATCTCCAAAGGCAGTCAGGAGCCTAATTCCTTTCTAGAATGAGATTTATGCTTCTGAATGCCTTTGGGAATCCAAAG gga-m0025 5
...(((((..(((((((((.((((((((.(((....((((......)))).))).)))))))).)))))))))..)))))...
***************************************************TTATGCTTCTGAATGCCTTTGG********** gga-m0025-3p 5
---------------------------------------------------TTATGCTTCTGAATGCCTTTGG----------  5

gga-m0026 1:74376991:74377068:+ 78(nt) -59.20(kcal/mol)
TGCCGCGGCCCGGCCCGGCCCCCGCCCTGCCCCGCCTCACGTGCCGCCGGGCAGGGCCGAGCTGAGCCGGGCCGGGCG gga-m0026 6
.(((.(((((((((.((((..(.(((((((((.((..(....)..)).))))))))).).)))).)))))))))))).
**********************************************CCGGGCAGGGCCGAGCTGAGCC********** gga-m0026-3p 6
----------------------------------------------CCGGGCAGGGCCGAGCTGAGCC----------  4
-----------------------------------------------CGGGCAGGGCCGAGCTGAGCC----------  2

gga-m0027 1:83257277:83257347:+ 71(nt) -30.30(kcal/mol)
CTCTGCTCTGCTCTGATGAGACCTCATCTGGAGTACTGCGTCCAGATGTGGAGTCCTCAGTACAGGAGAGA gga-m0027 5
((((.(.(((..((((.((..((.(((((((((.....).)))))))).))..)).))))..)))))))).
**********CTCTGATGAGACCTCATCTGGA*************************************** gga-m0027-5p 5
----------CTCTGATGAGACCTCATCTGGA---------------------------------------  5

gga-m0028 1:109289240:109289317:+ 78(nt) -34.80(kcal/mol)
TCTTTCAGCCTCAGCCATTCTGCGATTCTGTGATAACTTTTAGAATCAGAGAATCATAGAATGGTCCGGGTTGGTAGG gga-m0028 3
.((.(((((((..(((((((((.((((((.((((..........)))).)))))).)))))))))..))))))).)).
***********************************************AGAGAATCATAGAATGGTCCG********** gga-m0028-3p 3
-----------------------------------------------AGAGAATCATAGAATGGTCCG----------  3

gga-m0030 1:126580034:126580106:+ 73(nt) -59.10(kcal/mol)
CATGATCTGTTGGCTGTACCAGGCTAGGGAGTCACTAGGAAACTCCTTAGCCTGGTACAGCCAACAGATCATT gga-m0030 4
.(((((((((((((((((((((((((((((((.........))))))))))))))))))))))))))))))).
**********TGGCTGTACCAGGCTAGGGAGT***************************************** gga-m0030-5p 4
----------TGGCTGTACCAGGCTAGGGAGT-----------------------------------------  4

gga-m0031 1:148725809:148725899:+ 91(nt) -53.30(kcal/mol)
GCTTCACCTGCAAGTGCCTGCTGTGAGTGAAATTGTCTGAGCTGGTGCCGCACTTTATCAATTTCACTCTCAGCAGGCTCCGCAGGTGAAG gga-m0031 3
.((((((((((..(.((((((((.(((((((((((...(((.((......)))))...))))))))))).)))))))).).))))))))))
************************************************************ATTTCACTCTCAGCAGGCTCC********** gga-m0031-3p 3
------------------------------------------------------------ATTTCACTCTCAGCAGGCTCC----------  3

gga-m0032 1:173315825:173315924:+ 100(nt) -20.40(kcal/mol)
CATGTTCAGCCAGCTGTGATGAGCACCCTGAGGTCCTTTTCTATCAGGCATTTTTATCTCCAGACACTTTTCCTCAAGCCTATGCCATTGCATGGAGGAG gga-m0032 42
............((((.((((((...(((((((.......)).)))))....))))))..))).).....(((((.....(((((....)))))))))).
**********CAGCTGTGATGAGCACCCTGAGG******************************************************************* gga-m0032-5p 42
----------CAGCTGTGATGAGCACCCTGAGG-------------------------------------------------------------------  30
----------CAGCTGTGATGAGCACCCTGAGGT------------------------------------------------------------------  10
----------CAGCTGTGATGAGCACCCTGAGGTC-----------------------------------------------------------------  2

gga-m0033 1:200360744:200360825:+ 82(nt) -27.30(kcal/mol)
ATAATCCCAGAATCACAGACTGGTTTGGGTTGGAAGGGTCCCCAAAGCCCCCTAGCCCCAACCCCTCCATGGCAGGGACACC gga-m0033 7
....((((....(((..((..((((.(((((((..((((.......)))).))))))).))))..))..)))..))))....
**********AATCACAGACTGGTTTGGGTTG************************************************** gga-m0033-5p 7
----------AATCACAGACTGGTTTGGGTTG--------------------------------------------------  7

gga-m0034 1:23217149:23217233:- 85(nt) -21.80(kcal/mol)
GGATAGCCTGTTGGATGGGGTTGGATGGTTGGACGGGGTGATCCTGTGGGTCTTTTCCAACCTTCGTGATTCTGTGATTCTGTGA gga-m0034 3
((((..((....))..(((((((((.(((((((......(((((...)))))...))))))).)).)))))))...)))).....
*****************************************************TTTCCAACCTTCGTGATTCTGT********** gga-m0034-3p 3
-----------------------------------------------------TTTCCAACCTTCGTGATTCTGT----------  3

gga-m0035 1:104458135:104458214:- 80(nt) -42.70(kcal/mol)
TCCGGTCCGTCCGGTCGCCTCGCCGGCGCGCGCCCGCGCGCGCGCGTCCCGCGGGCCTCGCCCGGGTCGCCGCGCTCCGG gga-m0035 4
.((((..((..((((.(((.((..((((.(.(((((((((....))...)))))))).))))))))).))))))..))))
*************************************************CGCGGGCCTCGCCCGGGTCGC********** gga-m0035-3p 4
-------------------------------------------------CGCGGGCCTCGCCCGGGTCGC----------  4

gga-m0036 1:104458238:104458314:- 77(nt) -61.80(kcal/mol)
GAGCGCAGCTCCGGGGGGGGAGGCGCGTGTGGGGCGCTCCGGCGCTCCGGCGCGTCTCTCCCCCCCGGCGCCGGTCC gga-m0036 7
((.((..((.((((((((((((((((((.((((((((....))))))))))))))))).))))))))).)))).)).
**********CCGGGGGGGGAGGCGCGTGTGGGG******************************************* gga-m0036-5p 4
**********************************************CCGGCGCGTCTCTCCCCCCCGGCG******* gga-m0036-3p 3
----------CCGGGGGGGGAGGCGCGTGTGGG--------------------------------------------  2
----------CCGGGGGGGGAGGCGCGTGTGGGG-------------------------------------------  2
----------------------------------------------CCGGCGCGTCTCTCCCCCC------------  3

gga-m0037 1:115663286:115663382:- 97(nt) -41.90(kcal/mol)
TTCCAGCACTCCACTTCAGAGATCCTTGTCCTGTAGTCGGATTATCCAATGCAGGCTGCAGCGACTTCAGGATCCAAGGATTTCAGTGGTGTTGGTG gga-m0037 5
..((((((..(((((...(((((((((((((((.((((((.....))..(((.....)))..)))).)))))..)))))))))))))))))))))..
***************************************************************ACTTCAGGATCCAAGGATTTCAGT********** gga-m0037-3p 5
---------------------------------------------------------------ACTTCAGGATCCAAGGATTTCA------------  2
---------------------------------------------------------------ACTTCAGGATCCAAGGATTTCAGT----------  3

gga-m0038 1:116845787:116845862:- 76(nt) -23.60(kcal/mol)
TTTGCTGTGCACGTACACGTTCGGGATTCTGACCATGCATCTGTCAGCATTGGCTAACGTGTTTGCGCATGGTTCA gga-m0038 5
...(((((((.((.(((((((.(((((.(((((.........))))).)))..))))))))).)).)))))))...
**********ACGTACACGTTCGGGATTCTGAC******************************************* gga-m0038-5p 5
----------ACGTACACGTTCGGGATTCTGAC-------------------------------------------  5

gga-m0039 1:172312738:172312814:- 77(nt) -29.70(kcal/mol)
GCCCTGATTCAGAAGAGCATTTAAATGTGTGCTTACAAACGAAACACACATTTCAGTGCTTCCCTGAACCCAGGCCA gga-m0039 4
(.((((.(((((..(((((((.(((((((((.((.......)).))))))))).)))))))..)))))..)))).).
**********AGAAGAGCATTTAAATGTGTGC********************************************* gga-m0039-5p 4
----------AGAAGAGCATTTAAATGTGTGC---------------------------------------------  4

gga-m0043 21:4082801:4082880:- 80(nt) -29.10(kcal/mol)
ACCCTGACCAAAATAGGTGCAGCACAAAGGCACTGTGGTTCTGTCTCGTTCCCTTTTGACTGTACTGTCTTTGGGCAGGG gga-m0043 3
.(((((.(((((...(((((((((.(((((...((.((.....)).))...))))))).)))))))...))))).)))))
************************************************TTCCCTTTTGACTGTACTGTCT********** gga-m0043-3p 3
------------------------------------------------TTCCCTTTTGACTGTACTGTCT----------  3

gga-m0044 23:1810002:1810081:- 80(nt) -43.50(kcal/mol)
CACAGGGTGGTCAATGAGAGCACGGTCTGCCTTATGGGACACGAGCGGAGGCAGACCCTGAACCTCATTGCCACGCTGGC gga-m0044 7
..(((.((((.(((((((..((.((((((((((.(.(....).)...)))))))))).))...))))))))))).)))..
**********TCAATGAGAGCACGGTCTGCCT************************************************ gga-m0044-5p 7
----------TCAATGAGAGCACGGTCTGCC-------------------------------------------------  3
----------TCAATGAGAGCACGGTCTGCCT------------------------------------------------  4

gga-m0045 24:4114587:4114679:+ 93(nt) -31.00(kcal/mol)
GAACCTGCAGTACCCCGACGACTCGGACGACGAGAAGAAGCCGGGCCCGTTGGGCGGCAGCACCTACGAGGATGAGGATGAGGATGCGGGAGG gga-m0045 3
...(((((.((..(((((((.(((((.(..(.....)..))))))..)))))))..))....(((.(........)....)))..)))))...
**********TACCCCGACGACTCGGACGACG************************************************************* gga-m0045-5p 3
----------TACCCCGACGACTCGGACGACG-------------------------------------------------------------  3

gga-m0046 28:2376189:2376271:- 83(nt) -58.80(kcal/mol)
CCGCCCATGGCCTCGGGGCCGCCTCGGGAGCCGCGTCCCGTCCGAGCAGCGCCGCCGCGGGGCCGCTCCGAGGCCGAGGGCCG gga-m0046 3
..((((.((((((((((((.((((((.(.((.((((..(......)..)))).))).)))))).)))))))))))).))))..
***************************************************CCGCCGCGGGGCCGCTCCGAGG********** gga-m0046-3p 3
---------------------------------------------------CCGCCGCGGGGCCGCTCCGAGG----------  3

gga-m0047 2:1721326:1721410:+ 85(nt) -37.60(kcal/mol)
AGCTGTGCTCTATGGGTTTGACATCATCATACTTGGGATGTATGACACAAAGTCCCAAGCAGGCTGATGTCAGGCCCAAGATGGC gga-m0047 460
.(((((.((...((((((((((((((.(...((((((((............))))))))...).)))))))))))))))))))))
*****************************************************CCCAAGCAGGCTGATGTCAGGC********** gga-m0047-3p 460
----------------------------------------------------TCCCAAGCAGGCTGATGTCAGG-----------  5
----------------------------------------------------TCCCAAGCAGGCTGATGTCAGGC----------  29
-----------------------------------------------------CCCAAGCAGGCTGATGTCA-------------  3
-----------------------------------------------------CCCAAGCAGGCTGATGTCAG------------  2
-----------------------------------------------------CCCAAGCAGGCTGATGTCAGGC----------  418
------------------------------------------------------CCAAGCAGGCTGATGTCAGGC----------  3

gga-m0048 2:3893842:3893920:+ 79(nt) -40.90(kcal/mol)
TCCTCTCCCCAACAGCACCGTGCCACGTTGGCTGTGCTTTGGCCAACGCTGGGAAGTGTTGTTGTGCATTGGGAGGGAA gga-m0048 9
(((.((((((((((((((..(.((((((((((((.....))))))))).))).).)))))))))......)))))))).
**********AACAGCACCGTGCCACGTTGGC*********************************************** gga-m0048-5p 9
----------AACAGCACCGTGCCACGTTGGC-----------------------------------------------  9

gga-m0050 2:22664339:22664427:- 89(nt) -40.90(kcal/mol)
GAGCAATGTAATTCTGCCAGATAGGGCTCAGGTACCTGCAGCTGTCTCCTGGCGGGTTCCTCAGCCCTGTGGCAGACTGCCTGTTGTGG gga-m0050 3
..((((((((..(((((((..(((((((.(((.((((((((.......)).)))))).))).)))))))))))))).)))..)))))..
********************************************************TTCCTCAGCCCTGTGGCAGACTG********** gga-m0050-3p 3
--------------------------------------------------------TTCCTCAGCCCTGTGGCAGACTG----------  3

gga-m0051 2:32053341:32053428:- 88(nt) -39.80(kcal/mol)
CGCTGCTGCCCCGGGGCCTCCCGCACGCTTCTGTCGGGGATCGAAATAGCGCGACGTCTGGGGGTGCGGAGGGTACTGAAGCGCAGTC gga-m0051 7
.(((((.((..(((..((..((((((.(((.(((((.(...........).)))))...))).))))))..))..)))..))))))).
********************************************************TCTGGGGGTGCGGAGGGTACTG********** gga-m0051-3p 7
--------------------------------------------------------TCTGGGGGTGCGGAGGGTAC------------  2
--------------------------------------------------------TCTGGGGGTGCGGAGGGTACTG----------  5

gga-m0052 2:64370996:64371079:- 84(nt) -24.30(kcal/mol)
GTCTCTTCTGTACTGAGGACTCCACATCTGGTTGCAGTGCTCCAGGTGAGGTCCTTTTGACCACTATTAAAAATGGGTGTGACA gga-m0052 3
(((.(....((...(((((((...(((((((..((...)).))))))).)))))))...))..((((.....))))..).))).
**********TACTGAGGACTCCACATCTGGT**************************************************** gga-m0052-5p 3
----------TACTGAGGACTCCACATCTGGT----------------------------------------------------  3

gga-m0054 3:32275634:32275722:+ 89(nt) -27.52(kcal/mol)
AGCATTGTTGAACTCAGATCCAGTGTAGAATTAGTAGTTGAAGTTGAAAAAAAGTCACTAGGACACACTGGATCTGATGAAACATTAGA gga-m0054 4
.....((((....(((((((((((((.(..(((((..((.............))..)))))..))))))))))))))...)))).....
**********AACTCAGATCCAGTGTAGAATT********************************************************* gga-m0054-5p 4
----------AACTCAGATCCAGTGTAGAATT---------------------------------------------------------  4

gga-m0055 3:66422108:66422180:+ 73(nt) -33.60(kcal/mol)
CCTCAGCTGCAGCAGGAACTGTGGCATCTGAGTTACAACTACTGGGTGCCAGGGTACCCTGATGTACCTGGGT gga-m0055 37
.(((((.((((.((((.(((.((((((((.(((.......))))))))))).)))..)))).)))).))))).
**********AGCAGGAACTGTGGCATCTGAGT**************************************** gga-m0055-5p 37
----------AGCAGGAACTGTGGCATCTGAG-----------------------------------------  2
----------AGCAGGAACTGTGGCATCTGAGT----------------------------------------  35

gga-m0056 3:89855482:89855570:+ 89(nt) -34.24(kcal/mol)
TGCTGGGACATCTCAGACCTACTGCTAGGTTTGCCCTTAAACTATGGTGCTCTCTTAATGGCTGTTCTAGCAGTAGATCTGTGACAGCA gga-m0056 4
.((((.....((.((((.(((((((((((...(((.((((..............)))).)))...))))))))))).)))).)))))).
*********************************************************ATGGCTGTTCTAGCAGTAGATC********** gga-m0056-3p 4
---------------------------------------------------------ATGGCTGTTCTAGCAGTAGATC----------  4

gga-m0057 3:112665448:112665525:+ 78(nt) -39.00(kcal/mol)
TTCGTGGAGCAGGGCCACGTCCGCGTCGGGCCCGAGGTGGTCACCGACCCCGCGCTGCTCGTGCCCCGCGCCATGGAG gga-m0057 5
(((((((.((.((((.(((..((((.((((.....(((....)))...))))))).)..))))))).)).))))))).
**********AGGGCCACGTCCGCGTCGGGCC********************************************** gga-m0057-5p 5
----------AGGGCCACGTCCGCGTCGGGCC----------------------------------------------  5

gga-m0058 3:85435667:85435752:- 86(nt) -44.20(kcal/mol)
TCTTTATGGTAAGGGTTGCCCAGAGAGGTTGTGGAGTCTCCTTCTATGGAGATACTCATGACCTGTCTGGGCGCCTACCTGTGTGA gga-m0058 4
.......(((..((((.(((((((.((((..(((.((((((......)))))).).))..)))).)))))))))))))).......
****************************************************TACTCATGACCTGTCTGGGCGCCT********** gga-m0058-3p 4
----------------------------------------------------TACTCATGACCTGTCTGGGCGCCT----------  4

gga-m0059 3:107391255:107391330:- 76(nt) -27.69(kcal/mol)
TTCTCCCCCCCGCGGCCGTCGCACAGCGCTCCCGCTGCCCCCTCACAGCGCTGTGCGGTTCCCGCCTCGCTCCGTT gga-m0059 8
...........((((...((((((((((((................))))))))))))...))))...........
**********CGCGGCCGTCGCACAGCGCT********************************************** gga-m0059-5p 8
--------CCCGCGGCCGTCGCACAGCGCT----------------------------------------------  4
----------CGCGGCCGTCGCACAGCGCT----------------------------------------------  4

gga-m0060 4:4140099:4140179:+ 81(nt) -44.10(kcal/mol)
CAGCACACCGTGGGCCCTCCCCTGTCAGGCTGGTGGTTTTGAATCCCCCCCGCCTGGGAGGGGAGCCGTGTGTGGTGTGGT gga-m0060 7
...((((((..(.((.(((((((.((((((.((.((.........)).)).)))))).)))))))..)).)..))))))..
**********TGGGCCCTCCCCTGTCAGGCTGG************************************************ gga-m0060-5p 3
**************************************************CGCCTGGGAGGGGAGCCGTGT********** gga-m0060-3p 4
----------TGGGCCCTCCCCTGTCAGGCTGG------------------------------------------------  3
--------------------------------------------------CGCCTGGGAGGGGAGCCGTGT----------  4

gga-m0061 4:13109815:13109899:+ 85(nt) -31.80(kcal/mol)
CCCTGTTCAGACCATGGGGCAGGACCTCCCAGATGGAGAGATGGTAGAATACCTCATCTGAAAGCCTGTACCGGATCTGAGCTGG gga-m0061 4
.((.(((((((((..((..((((..((..(((((((......((((...)))))))))))..))))))..)))).))))))).))
*****************************************************TCATCTGAAAGCCTGTACCGGA********** gga-m0061-3p 4
-----------------------------------------------------TCATCTGAAAGCCTGTACCGGA----------  4

gga-m0062 4:26631224:26631315:+ 92(nt) -35.80(kcal/mol)
TCTAGTCTGTAAATGGATGGGCTGCTCCCTCTCGCAGATTTTGGTCTTCTGTAACCAAAATGTGACGGAGAGAGCATCCAGTCATTTTCTGG gga-m0062 3
.((((.....(((((..((((.(((((.(((.((((.((((((((........)))))))).)).))))).)))))))))..))))).))))
************************************************************TGTGACGGAGAGAGCATCCAGT********** gga-m0062-3p 3
------------------------------------------------------------TGTGACGGAGAGAGCATCCAGT----------  3

gga-m0063 4:85461903:85461978:+ 76(nt) -18.70(kcal/mol)
TGTGTAATTATTGACTGTATTCCAATTTTACTTAAGTATTTTTATAATAAAAGTGGTTGTGCAGTCACTTTACTGT gga-m0063 9
...((((....(((((((((.(((.(((((..((((....))))...))))).)))..)))))))))..))))...
**********TTGACTGTATTCCAATTTTACT******************************************** gga-m0063-5p 9
----------TTGACTGTATTCCAATTTTACT--------------------------------------------  9

gga-m0066 4:30684626:30684725:- 100(nt) -33.60(kcal/mol)
TACCCTTGTGGCTTGGGAGCTGAGAGTGAGGACTTGGGCGCACAGTTGAGTTACTGTCTGTCAGCTGATCCCTGGTAACAGTGCATGGCAAACACGAGGA gga-m0066 3
...((((((((((.(((((((((.((..((((((..(.(.....))..)))).))..)).)))))...)))).))).....(((...)))..))))))).
**********GCTTGGGAGCTGAGAGTGAGGAC******************************************************************* gga-m0066-5p 3
----------GCTTGGGAGCTGAGAGTGAGGAC-------------------------------------------------------------------  3

gga-m0067 4:40923847:40923925:- 79(nt) -43.70(kcal/mol)
TTGCGGCGGGTTCCGCGAACCGCCTTCGGTCGCGGTGTCTGCGGAGACCAAAGGTGGCTCGCGGAACTGAGCTCACCCC gga-m0067 27
.((.(((.((((((((((.(((((((.((((.(.((....)).).)))).))))))).))))))))))..)))))....
**********TTCCGCGAACCGCCTTCGGTC************************************************ gga-m0067-5p 25
***********************************************CCAAAGGTGGCTCGCGGAACTG********** gga-m0067-3p 2
----------TTCCGCGAACCGCCTTCGGTC------------------------------------------------  25
-----------------------------------------------CCAAAGGTGGCTCGCGGAACTG----------  2

gga-m0068 4:86435812:86435905:- 94(nt) -36.50(kcal/mol)
AGTCAGAAAGTTTGCGTGGGTCAGCAGGTCCTCCCCACATTCTTTGTGCTGTGTGTGTGTGGTTGCGGGCAGGCAGTGCTGGCCCCACCTGACG gga-m0068 9
.(((((...(....)..(((((((((.(.(((.(((.((..((.((..(.....)..)).)).)).))).))))..)))))))))...))))).
**************************************************************TTGCGGGCAGGCAGTGCTGGCC********** gga-m0068-3p 9
--------------------------------------------------------------TTGCGGGCAGGCAGTGCTGGCC----------  6
---------------------------------------------------------------TGCGGGCAGGCAGTGCTGGCC----------  3

gga-m0069 4:91911584:91911663:- 80(nt) -54.20(kcal/mol)
CTAGAGCTCTTTTCCAACCTTCGTGATTCTGATTCTTCATTAGGGATCACAGAATCATGAAGGTTGGGAAAGAGCTCTAA gga-m0069 10
.(((((((((((((((((((((((((((((((((((......))))))..))))))))))))))))))))))))))))).
**********TTTCCAACCTTCGTGATTCTGA************************************************ gga-m0069-5p 10
----------TTTCCAACCTTCGTGATTCTGA------------------------------------------------  8
-----------TTCCAACCTTCGTGATTCTGAT-----------------------------------------------  2

gga-m0071 5:57127857:57127953:+ 97(nt) -48.10(kcal/mol)
CATGTTGTGGGGTTGCGGGCTGTGCACGCTGCTGGCGGGCGGCGCCCTGCTGGTCCTGCTGCTGCAGCTGCTGCGCTGGCTGCGCGCCGACGGCGAC gga-m0071 3
..((((((.((((.((((.(.(((((((((((.(((((.(((.(((.....))).))))))))))))).).))))).).)))))).)).))))))..
**********GGTTGCGGGCTGTGCACGCTGC***************************************************************** gga-m0071-5p 3
----------GGTTGCGGGCTGTGCACGCTGC-----------------------------------------------------------------  3

gga-m0072 5:57376889:57376970:+ 82(nt) -39.20(kcal/mol)
CACGGAGCCGTTGACAGCCAGGACGACCCTGCCGCAGTACAGCCCCAGGCAGGCGGGCTGGATGTCAACAGCTGCGGGGAGA gga-m0072 32
..((.(((.(((((((.((((..((..((((((((......))....))))))))..)))).))))))).))).))......
**********TTGACAGCCAGGACGACCCTGCC************************************************* gga-m0072-5p 22
**************************************************AGGCGGGCTGGATGTCAACAGC********** gga-m0072-3p 10
--------CGTTGACAGCCAGGACGACCCTGC--------------------------------------------------  2
----------TTGACAGCCAGGACGACCCTGC--------------------------------------------------  3
----------TTGACAGCCAGGACGACCCTGCC-------------------------------------------------  17
-------------------------------------------------CAGGCGGGCTGGATGTCAAC-------------  2
--------------------------------------------------AGGCGGGCTGGATGTCAACAGC----------  8

gga-m0073 5:61815719:61815796:+ 78(nt) -36.40(kcal/mol)
GGAACAAACTGAGCAGTCCTAGTGTAGCACCCAGCAGTGAGGCTTGGTGGCACTGGGGCTGCTGTAGCCATTGTCAGT gga-m0073 70
.((.(((.(((((((((((((((((..((((.(((......))).)))))))))))))))))).)))...)))))...
**********GAGCAGTCCTAGTGTAGCACC*********************************************** gga-m0073-5p 4
***********************************************TGGCACTGGGGCTGCTGTAGC********** gga-m0073-3p 66
----------GAGCAGTCCTAGTGTAGCACC-----------------------------------------------  2
----------GAGCAGTCCTAGTGTAGCACCCA---------------------------------------------  2
----------------------------------------------GTGGCACTGGGGCTGCTGTAGC----------  22
-----------------------------------------------TGGCACTGGGGCTGCTGTAGC----------  30
-----------------------------------------------TGGCACTGGGGCTGCTGTAGCC---------  12
-----------------------------------------------TGGCACTGGGGCTGCTGTAGCCA--------  2

gga-m0074 5:224397:224482:- 86(nt) -29.00(kcal/mol)
TTTGGAAATGAACGTATTGAGACTTTGGGCCCTGTTGCACTACCATGTCAGATCTGGCCCAAGATCCAATTCGTCACACTTCCATG gga-m0074 3
..(((((.((.(((.((((.((.((((((((...(((.((......)))))....)))))))).)))))).)))..)).)))))..
**********AACGTATTGAGACTTTGGGCCC****************************************************** gga-m0074-5p 3
----------AACGTATTGAGACTTTGGGCCC------------------------------------------------------  3

gga-m0075 6:31699898:31699981:+ 84(nt) -42.70(kcal/mol)
TGCTGTAACTGCTTCCTACCCATGTGGAGAAAGACGCTGGTCATGTCTGCTTTCTCTGTCAGTGGGTAGGAGGCAGCTTCAGAG gga-m0075 11
..(((...((((((((((((((((..(((((((..((.......))...)))))))..)..)))))))))))))))...)))..
**************************************************TTTCTCTGTCAGTGGGTAGGAGGC********** gga-m0075-3p 11
--------------------------------------------------TTTCTCTGTCAGTGGGTAGGAGG-----------  3
--------------------------------------------------TTTCTCTGTCAGTGGGTAGGAGGC----------  8

gga-m0076 6:13488318:13488400:- 83(nt) -41.50(kcal/mol)
TAGGTATCTCCAGAGAACAGTTTGTCCCACTTGTTTTTGACGTCTGTCGTAGCAAGGGACAAATTGCTCTCTGGAAGTACATT gga-m0076 4
...(((..((((((((.(((((((((((..(((((..((((....)))).)))))))))))))))).))))))))..)))...
**********CAGAGAACAGTTTGTCCCACT**************************************************** gga-m0076-5p 4
----------CAGAGAACAGTTTGTCCCACT----------------------------------------------------  4

gga-m0077 6:17832498:17832586:- 89(nt) -32.13(kcal/mol)
TTGACCTGCCAGTTACTGACTTTGCAGTATGAAGGAGTGAAATGTATAGAAGTTCTTCTACATCCTGAAGGTCAGGGGCTGACAGCTCA gga-m0077 9
.(((.(((.((((..((((((((.(((.(((.(((((.................))))).))).)))))))))))..)))).))).)))
**********************************************************TACATCCTGAAGGTCAGGGGC********** gga-m0077-3p 9
----------------------------------------------------------TACATCCTGAAGGTCAGGGGC----------  7
----------------------------------------------------------TACATCCTGAAGGTCAGGGGCT---------  2

gga-m0078 6:24600367:24600457:- 91(nt) -24.50(kcal/mol)
GGGGACCTGCTAGGTGTCTTTTTGACTTGTGTTAGCTGTAGGGAAATCAGGGCAGCATGCCAGGAGAAGCAGACTGTAGTTTGGGGTAGTC gga-m0078 12
....((((((((.(.((((((((..((((.((..(((((...(....)...)))))..)))))).)))).))))).))))...))))....
***********************************************************CCAGGAGAAGCAGACTGTAGTT********** gga-m0078-3p 12
-----------------------------------------------------------CCAGGAGAAGCAGACTGTAGTT----------  8
------------------------------------------------------------CAGGAGAAGCAGACTGTAGTT----------  4

gga-m0079 7:6789584:6789670:+ 87(nt) -24.00(kcal/mol)
CTTTATTTCCAGCTTACACTGGTGCTGGGACAGTGTCCTGTTAATACTAAGTATACTGTCCTTGAGCTGTGTGTCCTTCTCCTCGCA gga-m0079 3
..........((..(((((.(((...((((((((((.((..........)).))))))))))...))))))))..))..........
*****************************************************TACTGTCCTTGAGCTGTGTGTCCT********** gga-m0079-3p 3
-----------------------------------------------------TACTGTCCTTGAGCTGTGTGTCCT----------  3

gga-m0080 7:13288828:13288894:+ 67(nt) -30.20(kcal/mol)
AGGCAGGCAGCGGCCGACTGAGGAGCGCCAGCCAGGGAGCAAGCGCCGAGCGCGCCGCGGCCCGCAC gga-m0080 3
..((.(((.(((((((.((...(.((((..((......))..))))).)))).))))).))).))..
**********CGGCCGACTGAGGAGCGCCAGC*********************************** gga-m0080-5p 3
----------CGGCCGACTGAGGAGCGCCAGC-----------------------------------  3

gga-m0082 7:13644691:13644772:- 82(nt) -38.20(kcal/mol)
TCCGCGGAGGACTCCGACGCTATATAAGGGGAGCGCAGGGGCTGCTGGGCCTCTTTGCGCGGCGGCGGGGCTTGGTCGTGGG gga-m0082 3
.((((((..(((((((.(((..(.(((((((.((.(((......))).))))))))).)..))).))))).))..)))))).
**************************************************CTCTTTGCGCGGCGGCGGGGCT********** gga-m0082-3p 3
--------------------------------------------------CTCTTTGCGCGGCGGCGGGGCT----------  3

gga-m0084 8:7790221:7790301:+ 81(nt) -39.70(kcal/mol)
GGCTCGCGTGTGGCTGTCTGCAGGGCCTGCTCCATCCCGTGCTGCAAGGCCGAGCGAGCTCTGCAGAGCCTCAAGCTGGCA gga-m0084 48
.(((.((.((.(((..((((((((((.(((((....((.........))..))))).))))))))))))).)).)).))).
*************************************************CCGAGCGAGCTCTGCAGAGCCT********** gga-m0084-3p 48
-------------------------------------------------CCGAGCGAGCTCTGCAGAGCC-----------  2
-------------------------------------------------CCGAGCGAGCTCTGCAGAGCCT----------  46

gga-m0085 9:2056957:2057033:+ 77(nt) -45.80(kcal/mol)
CAGGGGGCAGAGCTGCCTGCAGGTGGCAGGACGGTGCAGGAGGGACTTGGCTCCTGTAGGCTGCTCTGCTCCTGTGC gga-m0085 56
..(((((((((((.(((((((((.(.((((.(...........).)))).).))))))))).)))))))))))....
**********AGCTGCCTGCAGGTGGCAGGAC********************************************* gga-m0085-5p 3
*********************************************CTTGGCTCCTGTAGGCTGCTCT********** gga-m0085-3p 53
----------AGCTGCCTGCAGGTGGCAGGAC---------------------------------------------  3
---------------------------------------------CTTGGCTCCTGTAGGCTGCTC-----------  2
---------------------------------------------CTTGGCTCCTGTAGGCTGCTCT----------  49
-----------------------------------------------TGGCTCCTGTAGGCTGCTCTGCT-------  2

gga-m0086 9:5740008:5740097:+ 90(nt) -58.40(kcal/mol)
TCTCCCCGCGCCTCCCGCACCGCCTGTACGCCGCGCACGGGGCGGCCGTGGCGCTGCTGGACGTGCGGGCGCTGCGGGAGCCCGTGGAGC gga-m0086 5
.((((.((.(.((((((((.((((((((((((((((((((.....)))).))))....)).)))))))))).)))))))).))).)))).
**********CCTCCCGCACCGCCTGTACGCC********************************************************** gga-m0086-5p 5
----------CCTCCCGCACCGCCTGTACGCC----------------------------------------------------------  5

gga-m0087 9:23749937:23750009:+ 73(nt) -44.20(kcal/mol)
AGCGGAGAGCGAGACGGGCTGCGGGGCCGAGGAGCGCTCCTGCCCGGCCCCCCTCCCCGCCGGGCTCCCCGCC gga-m0087 3
.((((.((((..(.((((..(.(((((((((((....))))...))))))).)..)))).)..)))).)))).
**********GAGACGGGCTGCGGGGCCGAGG***************************************** gga-m0087-5p 3
----------GAGACGGGCTGCGGGGCCGAGG-----------------------------------------  3

gga-m0088 9:15430506:15430591:- 86(nt) -40.10(kcal/mol)
CTGTTCCCATTTGTATGCCCAGCACTGGTCCTGGTGTCTGCTATGGTTTCCACAGGAGCTGTGCTGCATGCAGGTGTGGATGCAGC gga-m0088 3
((((((((((((((((((..(((((.(.(((((.((...((....))...))))))).).)))))))))))))))).))).)))).
**********TTGTATGCCCAGCACTGGTCCTG***************************************************** gga-m0088-5p 3
----------TTGTATGCCCAGCACTGGTCCTG-----------------------------------------------------  3

gga-m0090 MT:15063:15142:- 80(nt) -20.50(kcal/mol)
GGAGATTCCGGATGAGTCAGCCGTATTGTACGTTCCGGCAAGTGTGGGCTACGGAGGAGAAGGCTAGGGATGTGTCTGCT gga-m0090 3
........((((((.(((((((...((.(.(((.((.((....)).))..))).).))...))))...))).))))))..
**********GATGAGTCAGCCGTATTGTAC************************************************* gga-m0090-5p 3
----------GATGAGTCAGCCGTATTGTAC-------------------------------------------------  3

gga-m0091 Un_random:1461224:1461308:+ 85(nt) -28.40(kcal/mol)
GCAGAAAATGCGTGATTTTCGGGGGAAAGGTGGTATTTTCGGGGAGAAAATGAGTGATTTTCCTTTGAAAGGTGGTATTTTCGGG gga-m0091 3
...((((((((....((((((((((((((....(((((((.....))))))).....))))))))))))))...))))))))...
**********CGTGATTTTCGGGGGAAAGG******************************************************* gga-m0091-5p 3
----------CGTGATTTTCGGGGGAAAGG-------------------------------------------------------  3

gga-m0092 Un_random:9302038:9302116:+ 79(nt) -30.60(kcal/mol)
TGTCTGGATGCCATCCTGTGCAATCAACTGCTGGGCACCTGCTTTAGCAGCGGGTTGGACTCGATGACCTCCAAAGGTC gga-m0092 23
....((((.(.((((..((.(((((..(((((((((....)).)))))))..))))).))..)))).).))))......
**********CCATCCTGTGCAATCAACTGCT*********************************************** gga-m0092-5p 7
***********************************************CAGCGGGTTGGACTCGATGACC********** gga-m0092-3p 16
----------CCATCCTGTGCAATCAACTGC------------------------------------------------  2
----------CCATCCTGTGCAATCAACTGCT-----------------------------------------------  5
-----------------------------------------------CAGCGGGTTGGACTCGATGACC----------  12
-----------------------------------------------CAGCGGGTTGGACTCGATGACCT---------  4

gga-m0093 Un_random:10576983:10577080:+ 98(nt) -35.52(kcal/mol)
TGGGTCAGTGGCACCATTGGGTCAACGGAACCAATACAGAACCGATAAGGCACCAGTGGGTCAGCGGCACCATTGGGTCAATGGCACCATTGGGTCAA gga-m0093 4
((((((..((((.((((((((((..(((.............)))....))).)))))))))))..))).))).(((.((((((....)))))).))).
**********GCACCATTGGGTCAACGGAACC****************************************************************** gga-m0093-5p 4
----------GCACCATTGGGTCAACGGAACC------------------------------------------------------------------  4

gga-m0098 Un_random:34526562:34526629:+ 68(nt) -18.90(kcal/mol)
TGGTGTGTACTGGTCCGTACTGGTCCGTACTGGTCCATACTGGTCCATACTGGTCCTTACTGGTTCCT gga-m0098 3
...........((.(((((..((.(((((.(((.((.....)).)))))).)).)).))).))..)).
**********TGGTCCGTACTGGTCCGTACTG************************************ gga-m0098-5p 3
----------TGGTCCGTACTGGTCCGTACTG------------------------------------  3

gga-m0099 Un_random:34526702:34526784:+ 83(nt) -41.90(kcal/mol)
CAGTCTGTACTGGTCCGTACTGGTCGGTACTGGTCGGTACCGGTGGGTACTGGTTGGTACTGGTCCGTACTGGTGGGTACTGG gga-m0099 4
......(((((.(.((((((.(..(((((((..((((((((....))))))))..)))))))..).)))).))).)))))...
**********TGGTCCGTACTGGTCGGTAC***************************************************** gga-m0099-5p 4
----------TGGTCCGTACTGGTCGGTAC-----------------------------------------------------  2
----------TGGTCCGTACTGGTCGGTACTG---------------------------------------------------  2

gga-m0100 Un_random:40852875:40852964:+ 90(nt) -22.70(kcal/mol)
TCCTATTGGCTCCTATTGGTTCCTATGGGCTCCTATTGATTCCTATTGGCTGCTATGGTCTCCCATTGACTCCTATGGGCTCCTTTTGGC gga-m0100 6
.((....((..(((((.((.((..(((((...((((.(...((....))...).))))...))))).))..)).)))))..))....)).
**********TCCTATTGGTTCCTATGGGCT*********************************************************** gga-m0100-5p 6
----------TCCTATTGGTTCCTATGGGCT-----------------------------------------------------------  2
----------TCCTATTGGTTCCTATGGGCTC----------------------------------------------------------  2
----------TCCTATTGGTTCCTATGGGCTCC---------------------------------------------------------  2

gga-m0105 Un_random:48560233:48560324:+ 92(nt) -34.00(kcal/mol)
GGCACCCAATGGAACTCCAATGGAACTTCAATGGCACCCAATGGAACTCCAATGGCACCCAATGGAACTCCAATGGAACTCCAATGGAACTT gga-m0105 9
.....(((.((((..((((.((((..((((.(((...(((.(((....))).)))...))).))))..)))).))))..)))).))).....
************************************************************AATGGAACTCCAATGGAACTCC********** gga-m0105-3p 9
------------------------------------------------------------AATGGAACTCCAATGGAACTC-----------  2
------------------------------------------------------------AATGGAACTCCAATGGAACTCC----------  7

gga-m0107 Un_random:51419398:51419474:+ 77(nt) -32.00(kcal/mol)
GACCTGCAAGAGGGCGGAGGTGAGCGGCACCCGCTTCTGGGGGCTCGTCCGGACCCTCTGCCCCGACCCCCACGTCT gga-m0107 3
(((.((...(.(((((((((((..((((.((((....)))).)).))..))...))))))))))......)).))).
**********AGGGCGGAGGTGAGCGGCACCC********************************************* gga-m0107-5p 3
----------AGGGCGGAGGTGAGCGGCACCC---------------------------------------------  3

gga-m0109 Un_random:59056982:59057053:+ 72(nt) -46.10(kcal/mol)
CTTGGTCCCCGCCGACGCCGGCGTGCGGCTGCTGGACGTGCAGCTGCGCACCGGCGGCGTCGTCGACCCGGC gga-m0109 7
((.((((..((.((.((((((.((((((((((.......)))))))))).)))))).)).))..)))).)).
**********GCCGACGCCGGCGTGCGGCTGC**************************************** gga-m0109-5p 7
----------GCCGACGCCGGCGTGCGGCTGC----------------------------------------  4
-----------CCGACGCCGGCGTGCGGCTGC----------------------------------------  3

gga-m0117 Un_random:38537877:38537954:- 78(nt) -40.00(kcal/mol)
CTTTGTGCAGAGCAGGAGCACTGGGTGACGAGGAGCCTCGCACAGCTCTGGCTGCTCAGTGCTCTGCTCGGTGCTCGG gga-m0117 3
....(..(.((((((.((((((((((..(..(((((........))))).)..)))))))))))))))).)..)....
**********************************************TCTGGCTGCTCAGTGCTCTGCT********** gga-m0117-3p 3
----------------------------------------------TCTGGCTGCTCAGTGCTCTGCT----------  3

gga-m0124 Z:6675877:6675959:+ 83(nt) -41.60(kcal/mol)
CCATCTCTCTCCTGTGCTGAGCACTCCACCTGTGGACGCGGTGCTCCAGGTGAGGTGTCACAGCGCAGAGCAGAGGGGCAGGA gga-m0124 3
((.((((((((((((((((.((((..((((((..(........)..))))))..))))..)))))))).).)))))))..)).
**********CCTGTGCTGAGCACTCCACCT**************************************************** gga-m0124-5p 3
----------CCTGTGCTGAGCACTCCACCT----------------------------------------------------  3

gga-m0128 Z:27953831:27953912:- 82(nt) -33.90(kcal/mol)
GCAGGTGAACGTGCGCCTGGTCCCGACCCTGCGTATGTGCCTTGAATTGCACTGGCGCTTGTCTGGATGATGCGCATGCTTG gga-m0128 3
.(((((....((((((.(.((((.(((...((((..((((........))))..))))..))).)))).).)))))))))))
**************************************************ACTGGCGCTTGTCTGGATGATG********** gga-m0128-3p 3
--------------------------------------------------ACTGGCGCTTGTCTGGATGATG----------  3
