# Supplementary material for: Growth Hormone-Regulated mRNAs and miRNAs in Chicken Hepatocytes
Source: PLoS One. 2014 Nov 11;9(11):e112896. doi: 10.1371/journal.pone.0112896 (PMC4227886; doi:10.1371/journal.pone.0112896)
Supplement: Figure S2 — Relationship between predicted novel miRNAs and known chicken miRNAs. For each novel miRNA, the name is listed in the first line. The sequence of known precursor and its name are described in the second line. The sequence of known miRNA and its name are shown below with ‘*’. Then the sequence of novel miRNA and its name are shown below with ‘−’. Note: The sequence of gga-m0015-3p is complementary to gga-miR-126-5p. (TXT) [file pone.0112896.s002.txt]

gga-m0008-5p
CCTGCGGGTGTGTGCGCTGGAGTGCGAGGCGCTGCGGGGGCTGCTGCAGGAGCGCGCCGCGCAGTGCCTCGTCCTCGACTGCCGCTCCTTC gga-mir-3523
********************************************************CCGCGCAGTGCCTCGTCCTCGA************* gga-miR-3523
-------------------GAGTGCGAGGCGCTGCGGGGGC-------------------------------------------------- gga-m0008-5p

gga-m0015-3p
GCTGGTGACGGCCCATTATTACTTTTGGTACGCGCTGTGACACTTCAAACTCGTACCGTGAGTAATAATGCGCTGTGGTCAGCA gga-mir-126
*************CATTATTACTTTTGGTACGCG************************************************** gga-miR-126-5p
--------3'CGGGTAATAATGAAAACCATGCGC'5------------------------------------------------ gga-m0015-3p

gga-m0016-5p
AAUCUCUGCUACAGAUGUCCAGACACAAUUCUUGGUUCGUACGGCUCCAGCGCACAAGAAUUGCGUUUGGACAAUCAGGAGCAGAGAUU gga-mir-219b
****************************************************CACAAGAAUUGCGUUUGGACAA*************** gga-miR-219b
-------------GATGTCCAGACACAATTCTTG------------------------------------------------------- gga-m0016-5p

gga-m0028-3p
GUCUCUUUCAGCCUCAGCCAUUCUGCGAUUCUGUGAUAACUUUUAGAAUCAGAGAAUCAUAGAAUGGUCCGGGUUGGUAGGGAC gga-mir-3525
**************CAGCCAUUCUGCGAUUCUGUGA************************************************ gga-miR-3525
--------------------------------------------------AGAGAATCATAGAATGGTCCG------------- gga-m0028-3p

gga-m0047-3p
UCUAUGGGUUUGACAUCAUCAUACUUGGGAUGUAUGACACAAAGUCCCAAGCAGGCUGAUGUCAGGCCCAAGA gga-mir-1662
*********UUGACAUCAUCAUACUUGGGAU****************************************** gga-miR-1662
---------------------------------------------CCCAAGCAGGCTGATGTCAGGC------ gga-m0047-3p

gga-m0076-5p
UGGAAAUAGGUAUCUCCAGAGAACAGUUUGUCCCACUUGUUUUUGACGUCUGUCGUAGCAAGGGACAAAUUGCUCUCUGGAAGUACAUUUCU gga-mir-1590
************************************************************AGGGACAAAUUGCUCUCUGGAAG********* gga-miR-1590
----------------CAGAGAACAGTTTGTCCCACT------------------------------------------------------- gga-m0076-5p

gga-m0088-5p
CGCUCUGUUCCCAUUUGUAUGCCCAGCACUGGUCCUGGUGUCUGCUAUGGUUUCCACAGGAGCUGUGCUGCAUGCAGGUGUGGAUGCAGCA gga-mir-1653
********************************************************CAGGAGCUGUGCUGCAUGCAGG************* gga-miR-1653
--------------TTGTATGCCCAGCACTGGTCCTG------------------------------------------------------ gga-m0088-5p
