# Supplementary material for: Growth Hormone-Regulated mRNAs and miRNAs in Chicken Hepatocytes
Source: PLoS One. 2014 Nov 11;9(11):e112896. doi: 10.1371/journal.pone.0112896 (PMC4227886; doi:10.1371/journal.pone.0112896)
Supplement: Table S2 — Differentially expressed genes by chGH treatment. (XLS) [file pone.0112896.s004.xls]

## Sheet: Sheet1
Table S2 Differentially expressed genes by chGH treatment
Gene	PBS(RPKM)	chGH(RPKM)	fold change (RPKM (chGH/PBS))	P-value
up-regulated genes
ENSGALG00000000626	0.5233	21.6288	40.7368	0.000547607
ENSGALG00000022378	1.0853	23.5749	21.413	0.0284737
ENSGALG00000002260	1.9687	27.9386	13.9893	1.37895e-10
ENSGALG00000000252	1.8716	20.7897	10.9496	5.28872e-21
ENSGALG00000000141	0.7371	7.1269	9.53137	0.00906495
ENSGALG00000006775	0.1978	1.7815	8.87854	0.0368227
ENSGALG00000010139	0.6752	5.3261	8.74797	0.015124
ENSGALG00000010969	8.863	78.2605	8.70445	1.06117e-18
ENSGALG00000012250	35.9746	278.792	7.63883	9.82076e-31
ENSGALG00000011940	3.229	24.4393	7.46096	5.04673e-05
ENSGALG00000016538	0.537	3.8127	6.99838	0.0235232
ENSGALG00000013886	1.5439	10.6769	6.81696	1.41921e-05
ENSGALG00000012834	0.8546	4.8296	5.57085	0.0426339
ENSGALG00000023925	1.82	10.1245	5.4838	0.00864931
ENSGALG00000008722	5.329	28.4998	5.31386	6.0864e-09
ENSGALG00000014304	11.0733	57.0406	5.1335	1.79947e-06
ENSGALG00000018539	3.276	16.9225	5.0921	0.0296714
ENSGALG00000014840	0.7535	3.7929	4.96154	0.00875667
ENSGALG00000002828	0.4349	1.9971	4.52631	0.00335956
ENSGALG00000015781	7.6088	34.8408	4.51388	0.000319763
ENSGALG00000004864	2.9001	13.188	4.48279	0.0177175
ENSGALG00000015937	29.9328	120.096	3.95515	3.82276e-07
ENSGALG00000023754	31.0801	122.148	3.88372	1.30221e-10
ENSGALG00000005921	4.0075	15.4691	3.80509	0.0306477
ENSGALG00000013072	4.377	16.2971	3.67038	0.0010576
ENSGALG00000018557	7.819	28.6525	3.61235	0.00760289
ENSGALG00000014616	10.8309	35.0671	3.19163	0.0442967
ENSGALG00000023125	92.326	281.307	3.00764	7.45492e-09
ENSGALG00000006997	2.0546	6.1684	2.95951	0.0183294
ENSGALG00000004727	23.8997	70.8064	2.92052	2.96633e-09
ENSGALG00000020160	10.0381	29.3537	2.88264	1.04175e-05
ENSGALG00000014950	22.8137	65.8053	2.84345	7.34684e-06
ENSGALG00000023218	12.9839	36.8307	2.78542	0.0498435
ENSGALG00000019277	5.2483	14.6998	2.77873	0.000921404
ENSGALG00000012232	18.8727	52.4111	2.7376	0.000552455
ENSGALG00000001961	6.9657	18.9982	2.7046	0.000968438
ENSGALG00000022812	7.371	19.9984	2.6703	0.00408821
ENSGALG00000002831	7.7768	20.7493	2.63016	0.000402613
ENSGALG00000022178	8.4241	22.1714	2.59449	0.0431389
ENSGALG00000012847	3.8907	10.0488	2.54605	0.0453723
ENSGALG00000013890	10.4062	26.5553	2.51559	0.00883344
ENSGALG00000005757	25.7521	65.3054	2.49986	1.69224e-05
ENSGALG00000000293	40.5836	102.763	2.49614	3.3887e-08
ENSGALG00000011273	29.1772	72.5716	2.45191	0.000108696
ENSGALG00000009118	44.3552	109.774	2.44071	4.33136e-08
ENSGALG00000006812	10.4535	25.3178	2.41403	0.029373
ENSGALG00000023232	21.5462	52.2696	2.39143	0.0468539
ENSGALG00000023760	59.3262	141.036	2.34573	3.03935e-06
ENSGALG00000021627	48.7133	115.458	2.33646	0.000442716
ENSGALG00000008341	21.3147	49.7913	2.30279	2.82076e-05
ENSGALG00000011997	8.167	18.9209	2.28381	0.0233307
ENSGALG00000002283	7.2772	16.5693	2.24451	0.0103586
ENSGALG00000001325	16.1062	36.4047	2.22815	0.000765065
ENSGALG00000008336	2.8681	6.3935	2.19746	0.041309
ENSGALG00000015708	8.2014	17.5329	2.10739	0.00870596
ENSGALG00000004927	14.9116	31.481	2.08116	0.0392888
ENSGALG00000009493	5.2999	11.1359	2.06929	0.00713747
ENSGALG00000012814	21.5619	44.5257	2.03565	0.0249354
ENSGALG00000003022	12.8192	26.3693	2.02549	0.0135128
ENSGALG00000008481	22.6085	46.4302	2.02446	0.0208599
ENSGALG00000014433	18.4885	37.6342	2.00661	0.0239539
ENSGALG00000011510	23.4489	47.5307	1.99817	0.000860855
ENSGALG00000001320	35.3126	71.2018	1.98766	0.0217774
ENSGALG00000009600	51.7938	102.396	1.94889	0.00334029
ENSGALG00000001567	12.0108	23.2424	1.9076	0.0243526
ENSGALG00000015884	17.2928	33.3488	1.90105	0.0358862
ENSGALG00000013569	66.3398	127.245	1.8908	0.0322045
ENSGALG00000008522	32.6917	60.6816	1.82979	0.0257653
ENSGALG00000005849	327.276	606.712	1.82746	0.0011368
ENSGALG00000003797	74.1132	136.939	1.82093	0.00139676
ENSGALG00000001446	44.9871	83.0937	1.8208	0.000764054
ENSGALG00000020249	30.136	55.2639	1.80774	0.000743103
ENSGALG00000010001	39.762	72.585	1.79953	0.00675186
ENSGALG00000012509	18.4649	33.4506	1.78582	0.0424289
ENSGALG00000009866	16.6162	30.0526	1.78291	0.0486369
ENSGALG00000016456	259.933	468.472	1.77665	0.000144756
ENSGALG00000022375	106.302	190.812	1.76947	0.0401789
ENSGALG00000017267	74.534	133.213	1.76186	0.00669674
ENSGALG00000002960	62.6008	111.1	1.74951	0.00239275
ENSGALG00000009266	140.081	247.032	1.73842	0.000528763
ENSGALG00000012554	130.973	229.474	1.72716	0.00217264
ENSGALG00000012229	120.536	209.054	1.70971	0.0273906
ENSGALG00000009424	11.3974	19.733	1.70674	0.0260171
ENSGALG00000001791	31.6663	54.8062	1.70521	0.0149022
ENSGALG00000024099	629.751	1086.94	1.70133	0.000730088
ENSGALG00000024116	74.2192	127.42	1.69418	0.0123675
ENSGALG00000011225	76.8325	130.519	1.6746	0.00571101
ENSGALG00000004177	163.591	277.143	1.67004	0.0463396
ENSGALG00000008222	49.311	82.1935	1.64314	0.00577359
ENSGALG00000012488	38.2698	62.9443	1.62483	0.0379208
ENSGALG00000020391	36.6064	60.1612	1.62009	0.0364796
ENSGALG00000005550	33.4246	54.464	1.60629	0.0182549
ENSGALG00000015999	76.034	123.759	1.60454	0.00414479
ENSGALG00000011455	158.784	257.553	1.59897	0.0126142
ENSGALG00000007082	44.3156	71.7571	1.59621	0.0229901
ENSGALG00000013969	108.874	174.869	1.58332	0.00774728
ENSGALG00000022847	3048.87	4888.53	1.58069	0.00209785
ENSGALG00000016322	76.6913	122.688	1.57661	0.0129435
ENSGALG00000013627	19.4229	30.9105	1.56882	0.0483831
ENSGALG00000006771	490.605	779.865	1.567	0.00386859
ENSGALG00000021752	1288.03	2045.67	1.56563	0.00291028
ENSGALG00000009268	111.033	176.056	1.56307	0.00903928
ENSGALG00000004292	120.591	191.03	1.56289	0.0275393
ENSGALG00000002210	89.6264	141.831	1.56154	0.0209046
ENSGALG00000011421	165.143	260.839	1.55701	0.00502951
ENSGALG00000002053	260.42	410.293	1.55304	0.00381619
ENSGALG00000005465	67.6466	106.431	1.55098	0.0396111
ENSGALG00000011957	21.0666	33.0349	1.54582	0.0256828
ENSGALG00000016172	508.462	795.746	1.54276	0.00858353
ENSGALG00000002988	542.387	848.657	1.54242	0.00404723
ENSGALG00000007737	46.7568	73.0313	1.53973	0.0435884
ENSGALG00000008953	35.1848	53.8926	1.51128	0.029035
down-regulated genes
ENSGALG00000008156	151.295	101.928	0.664128	0.0072432
ENSGALG00000010469	153.023	102.918	0.663201	0.0148397
ENSGALG00000007129	148.376	99.6662	0.662091	0.00867539
ENSGALG00000006840	32.5172	21.4989	0.651755	0.0231102
ENSGALG00000012018	109.342	70.5319	0.635886	0.0119315
ENSGALG00000005977	17.2965	10.9721	0.626166	0.0439017
ENSGALG00000005805	139.446	87.3424	0.617449	0.00289367
ENSGALG00000006431	548.223	343.088	0.61692	0.00164831
ENSGALG00000015511	11.856	7.271	0.604564	0.0386576
ENSGALG00000010065	70.3222	43.0876	0.604006	0.0137113
ENSGALG00000005206	27.3651	16.6947	0.601398	0.0270746
ENSGALG00000008975	89.5587	54.3311	0.598028	0.0107483
ENSGALG00000014784	15.4969	9.3768	0.596477	0.0275781
ENSGALG00000008992	68.0408	40.9754	0.593656	0.00859106
ENSGALG00000008487	63.0561	37.8597	0.592309	0.00851745
ENSGALG00000012131	196.413	117.72	0.59083	0.00533516
ENSGALG00000006689	102.419	61.3727	0.590711	0.00563831
ENSGALG00000009000	126.571	74.3355	0.578954	0.00247966
ENSGALG00000012866	94.5406	55.0227	0.573726	0.00200847
ENSGALG00000013795	14.972	8.6941	0.572438	0.00611264
ENSGALG00000008399	29.6443	16.3448	0.543525	0.000853626
ENSGALG00000015862	485.522	266.73	0.541556	8.2835e-05
ENSGALG00000009135	12.6361	6.8628	0.535389	0.0350023
ENSGALG00000000761	50.2502	26.9584	0.528857	0.0111551
ENSGALG00000016816	13.2171	7.0438	0.525357	0.0422631
ENSGALG00000010818	43.2651	22.9946	0.523925	0.0102735
ENSGALG00000012515	28.3735	14.2251	0.494226	0.0364053
ENSGALG00000023069	53.5184	26.7899	0.493457	0.000453046
ENSGALG00000007839	6.3601	3.1699	0.491318	0.0431445
ENSGALG00000016360	118.747	58.7288	0.487538	0.000266476
ENSGALG00000008589	49.7187	24.2406	0.480625	0.0046305
ENSGALG00000016266	34.8485	16.6987	0.472369	0.0238363
ENSGALG00000009955	15.5133	7.3537	0.467292	0.0177996
ENSGALG00000005332	9.7674	4.6176	0.46604	0.000646548
ENSGALG00000015351	5.2628	2.3741	0.444703	0.0455801
ENSGALG00000019061	388.977	168.246	0.426385	1.04932e-07
ENSGALG00000000759	47.004	20.224	0.424144	0.00945207
ENSGALG00000019555	76.5546	32.5301	0.418886	2.53162e-05
ENSGALG00000018390	24.2649	9.3395	0.379425	0.0127406
ENSGALG00000017214	10.598	3.9159	0.364248	0.00138554
ENSGALG00000002712	77.9605	26.7785	0.338604	2.67046e-07
ENSGALG00000009958	20.8771	6.9371	0.327562	0.00021422
ENSGALG00000015379	34.9593	8.622	0.243124	5.6416e-06
ENSGALG00000015918	7.1214	1.7367	0.240409	0.0103803
ENSGALG00000024377	26.0559	6.1756	0.233646	0.0439398
ENSGALG00000011537	7.0729	1.5686	0.218623	0.00174216
ENSGALG00000007357	19.8588	4.2585	0.211394	8.27362e-08
ENSGALG00000014827	3.3792	0.6266	0.182793	0.0196707
ENSGALG00000014363	5.5718	1.0063	0.178046	0.0131644
ENSGALG00000003242	27.749	5.0075	0.177266	1.27505e-08
ENSGALG00000009368	1.9162	0.0922	0.0474788	0.0135204
ENSGALG00000011658	38.7358	0.0981	0.00249889	4.76309e-40
