# Supplementary material for: Growth Hormone-Regulated mRNAs and miRNAs in Chicken Hepatocytes
Source: PLoS One. 2014 Nov 11;9(11):e112896. doi: 10.1371/journal.pone.0112896 (PMC4227886; doi:10.1371/journal.pone.0112896)
Supplement: Table S3 — KEGG of differentially expressed genes. (XLS) [file pone.0112896.s005.xls]

## Sheet: Sheet1
Table S3 KEGG of differentially expressed genes
Gene	KEGG orthology
up-regulated genes
ENSGALG00000012834	K00251: Primary bile acid biosynthesis, Steroid hormone biosynthesis
ENSGALG00000023232	K11254: Viral carcinogenesis, Systemic lupus erythematosus, Alcoholism
ENSGALG00000023218	K11254: Viral carcinogenesis, Systemic lupus erythematosus, Alcoholism
ENSGALG00000005757	K10155: Pertussis
ENSGALG00000002283	K04444: MAPK signaling pathway, VEGF signaling pathway
ENSGALG00000015937	K08750: PPAR signaling pathway, Fat digestion and absorption
ENSGALG00000010139	K04217: Neuroactive ligand-receptor interaction
ENSGALG00000016172	K02942: Ribosome
ENSGALG00000011957	K14443: RNA degradation
ENSGALG00000012488	K01011: Sulfur metabolism, Cysteine and methionine metabolism, Sulfur relay system
ENSGALG00000005465	K03966: Oxidative phosphorylation, Alzheimer's disease, Parkinson's disease, Huntington's disease, Non-alcoholic fatty liver disease
ENSGALG00000016456	K15728: Glycerolipid metabolism, Glycerophospholipid metabolism
ENSGALG00000009266	K03903: Complement and coagulation cascades, Platelet activation
ENSGALG00000011455	K16631
ENSGALG00000010001	K09592: HIF-1 signaling pathway, Pathways in cancer, Renal cell carcinoma
ENSGALG00000012229	K02980: Ribosome
down-regulated genes
ENSGALG00000019061	K01388: PPAR signaling pathway, Pathways in cancer, Bladder cancer, Rheumatoid arthritis
ENSGALG00000015862	K01672: Nitrogen metabolism
ENSGALG00000007129	K00129: Glycolysis/Gluconeogenesis, Histidine metabolism, Tyrosine metabolism, Phenylalanine metabolis, beta-Alanine metabolism, Metabolism of xenobiotics by cytochrome P450, Drug metabolism-cytochrome P450, Chemical carcinogenesis
ENSGALG00000010065	K04916: Protein digestion and absorption
ENSGALG00000010818	K01080: Glycerolipid metabolism, Glycerophospholipid metabolism, Ether lipid metabolism, Sphingolipid metabolism, Fc gamma R-mediated phagocytosis, Fat digestion and absorption
