# Supplementary material for: Growth Hormone-Regulated mRNAs and miRNAs in Chicken Hepatocytes
Source: PLoS One. 2014 Nov 11;9(11):e112896. doi: 10.1371/journal.pone.0112896 (PMC4227886; doi:10.1371/journal.pone.0112896)
Supplement: Table S4 — Identified known chicken miRNAs. (XLS) [file pone.0112896.s006.xls]

## Sheet: Sheet1
Table S4 Identified known chicken miRNAs
miRNA	PBS reads	chGH reads	RPM (PBS)	RPM (chGH)	fold change (RPM (chGH/PBS))	p-value
gga-miR-10a-3p	0	2	0.01	0.93278	93.278	0.0489574
gga-miR-137	0	2	0.01	0.93278	93.278	0.0489574
gga-miR-1636	0	2	0.01	0.93278	93.278	0.0489574
gga-miR-1747	0	2	0.01	0.93278	93.278	0.0489574
gga-miR-1768	0	2	0.01	0.93278	93.278	0.0489574
gga-miR-6660-3p	0	2	0.01	0.93278	93.278	0.0489574
gga-miR-1306	3	8	0.572478	3.73112	6.51749	0.00261132
gga-miR-1628	2	5	0.381652	2.33195	6.11015	0.0189749
gga-miR-1618-5p	6	9	1.14496	4.19751	3.66609	0.0110328
gga-miR-1699	8	12	1.52661	5.59668	3.66609	0.00350988
gga-miR-7460-3p	2	3	0.381652	1.39917	3.66609	0.126152
gga-miR-1649-3p	3	4	0.572478	1.86556	3.25875	0.101576
gga-miR-1663-3p	6	7	1.14496	3.26473	2.8514	0.0518384
gga-miR-106-3p	6	6	1.14496	2.79834	2.44406	0.105956
gga-miR-1456-3p	1	1	0.190826	0.46639	2.44406	0.407922
gga-miR-1467-3p	2	2	0.381652	0.93278	2.44406	0.301112
gga-miR-1590	2	2	0.381652	0.93278	2.44406	0.301112
gga-miR-15c-3p	2	2	0.381652	0.93278	2.44406	0.301112
gga-miR-1607	2	2	0.381652	0.93278	2.44406	0.301112
gga-miR-1655	1	1	0.190826	0.46639	2.44406	0.407922
gga-miR-1656	2	2	0.381652	0.93278	2.44406	0.301112
gga-miR-1711	4	4	0.763304	1.86556	2.44406	0.174849
gga-miR-1754-3p	2	2	0.381652	0.93278	2.44406	0.301112
gga-miR-203	4	4	0.763304	1.86556	2.44406	0.174849
gga-miR-222b-5p	1	1	0.190826	0.46639	2.44406	0.407922
gga-miR-3529	1	1	0.190826	0.46639	2.44406	0.407922
gga-miR-6566-3p	1	1	0.190826	0.46639	2.44406	0.407922
gga-miR-6573-3p	1	1	0.190826	0.46639	2.44406	0.407922
gga-miR-6599-3p	1	1	0.190826	0.46639	2.44406	0.407922
gga-miR-6602-5p	1	1	0.190826	0.46639	2.44406	0.407922
gga-miR-6662-3p	2	2	0.381652	0.93278	2.44406	0.301112
gga-miR-6701-3p	1	1	0.190826	0.46639	2.44406	0.407922
gga-miR-1781-3p	8	7	1.52661	3.26473	2.13855	0.125081
gga-miR-146b-3p	20	16	3.81652	7.46224	1.95525	0.0430498
gga-miR-135a	14	11	2.67156	5.13029	1.92033	0.0958698
gga-miR-126-3p	21	16	4.00735	7.46224	1.86214	0.0572556
gga-miR-1559-3p	4	3	0.763304	1.39917	1.83304	0.35393
gga-miR-1698	4	3	0.763304	1.39917	1.83304	0.35393
gga-miR-15b	185	137	35.3028	63.8954	1.80993	2.2713e-07
gga-miR-193a	94	66	17.9376	30.7817	1.71604	0.000878366
gga-miR-19b	1383	967	263.912	450.999	1.7089	5.49008e-36
gga-miR-190	503	349	95.9855	162.77	1.69578	1.02274e-13
gga-miR-223	292	202	55.7212	94.2108	1.69075	1.71109e-08
gga-miR-99a-5p	48	33	9.15965	15.3909	1.68029	0.0216424
gga-miR-455-3p	81	53	15.4569	24.7187	1.5992	0.00820198
gga-miR-6586-5p	25	16	4.77065	7.46224	1.5642	0.149245
gga-miR-1731	188	120	35.8753	55.9668	1.56004	0.000171554
gga-miR-29b	165	105	31.4863	48.971	1.55531	0.00047063
gga-miR-6596-5p	22	14	4.19817	6.52946	1.55531	0.178941
gga-miR-1777	8	5	1.52661	2.33195	1.52754	0.391542
gga-miR-181a-3p	236	147	45.0349	68.5593	1.52236	7.9101e-05
gga-miR-194	82	51	15.6477	23.7859	1.52009	0.0190584
gga-miR-130c-3p	627	371	119.648	173.031	1.44617	2.91476e-08
gga-miR-199-3p	88	52	16.7927	24.2523	1.44422	0.0352624
gga-miR-1663-5p	39	23	7.44221	10.727	1.44137	0.153259
gga-miR-23b	5339	3134	1018.82	1461.67	1.43467	5.90818e-56
gga-miR-1451-5p	248	145	47.3248	67.6266	1.42899	0.000726576
gga-miR-183	134	78	25.5707	36.3784	1.42266	0.0136595
gga-miR-106-5p	62	36	11.8312	16.79	1.41913	0.0907122
gga-miR-122-3p	217	126	41.4092	58.7651	1.41913	0.00195043
gga-miR-130c-5p	57	33	10.8771	15.3909	1.41498	0.10699
gga-miR-1329-5p	57	33	10.8771	15.3909	1.41498	0.10699
gga-miR-2131-5p	52	30	9.92295	13.9917	1.41003	0.126511
gga-miR-211	262	151	49.9964	70.4249	1.4086	0.000900246
gga-miR-34a	614	351	117.167	163.703	1.39717	8.24558e-07
gga-miR-30b	1191	679	227.274	316.679	1.39338	1.09333e-11
gga-miR-29a	893	508	170.408	236.926	1.39035	5.10028e-09
gga-miR-10b	127	72	24.2349	33.5801	1.38561	0.0271248
gga-miR-1729-3p	83	47	15.8386	21.9203	1.38399	0.0726762
gga-miR-375	1118	628	213.343	292.893	1.37287	3.7827e-10
gga-miR-147	120	67	22.8991	31.2481	1.3646	0.0410844
gga-miR-20a	1056	586	201.512	273.305	1.35627	5.41458e-09
gga-miR-19a	501	277	95.6038	129.19	1.35131	7.01726e-05
gga-miR-30a-5p	35146	19413	6706.77	9054.03	1.34998	3.06822e-239
gga-miR-200a	216	119	41.2184	55.5004	1.3465	0.00950976
gga-miR-103	5863	3207	1118.81	1495.71	1.33688	9.42686e-39
gga-miR-18b	22	12	4.19817	5.59668	1.33312	0.380518
gga-miR-6548-5p	11	6	2.09909	2.79834	1.33312	0.496012
gga-miR-155	35	19	6.67891	8.86141	1.32678	0.29483
gga-miR-15a	383	207	73.0864	96.5427	1.32094	0.00137635
gga-miR-101	29679	15991	5663.52	7458.04	1.31686	3.42698e-168
gga-miR-30e	26657	14360	5086.85	6697.36	1.3166	4.72142e-151
gga-miR-1635	13	7	2.48074	3.26473	1.31603	0.489082
gga-miR-122-5p	117942	63306	22506.4	29525.3	1.31186	0
gga-miR-1625-5p	15	8	2.86239	3.73112	1.3035	0.481104
gga-miR-18a	105	56	20.0367	26.1178	1.3035	0.105235
gga-miR-17-5p	1138	605	217.16	282.166	1.29935	2.7163e-07
gga-let-7i	3343	1772	637.931	826.443	1.2955	3.55176e-18
gga-miR-100	28525	15021	5443.31	7005.65	1.28702	1.68975e-134
gga-let-7g	4212	2204	803.759	1027.92	1.2789	2.57718e-20
gga-miR-153	67	35	12.7853	16.3237	1.27675	0.22701
gga-miR-146b-5p	3268	1697	623.619	791.464	1.26915	3.64944e-15
gga-miR-10a-5p	1173	609	223.839	284.032	1.26891	2.39236e-06
gga-miR-148a	311131	161343	59371.9	75248.8	1.26741	0
gga-let-7b	166	86	31.6771	40.1095	1.2662	0.074012
gga-miR-32	91	47	17.3652	21.9203	1.26232	0.185042
gga-miR-24	1050	540	200.367	251.851	1.25694	1.90445e-05
gga-miR-1559-5p	1057	542	201.703	252.783	1.25325	2.32344e-05
gga-miR-30c	6903	3538	1317.27	1650.09	1.25266	5.31258e-27
gga-miR-22-5p	71	36	13.5486	16.79	1.23924	0.276696
gga-miR-142-5p	1346	682	256.852	318.078	1.23837	6.64996e-06
gga-miR-33	109	55	20.8	25.6515	1.23324	0.195452
gga-miR-107	11571	5790	2208.05	2700.4	1.22298	4.22804e-35
gga-miR-1651-3p	4	2	0.763304	0.93278	1.22203	0.662314
gga-miR-1684b-3p	2	1	0.381652	0.46639	1.22203	0.662658
gga-miR-2128	2	1	0.381652	0.46639	1.22203	0.662658
gga-miR-2129	2	1	0.381652	0.46639	1.22203	0.662658
gga-miR-222b-3p	12	6	2.28991	2.79834	1.22203	0.601378
gga-miR-455-5p	78	39	14.8844	18.1892	1.22203	0.28871
gga-miR-6575-5p	2	1	0.381652	0.46639	1.22203	0.662658
gga-miR-6677-5p	2	1	0.381652	0.46639	1.22203	0.662658
gga-miR-7443-3p	2	1	0.381652	0.46639	1.22203	0.662658
gga-miR-130a	3727	1862	711.209	868.418	1.22105	3.3492e-12
gga-miR-429	1148	572	219.068	266.775	1.21777	0.000134328
gga-miR-1662	2445	1217	466.57	567.597	1.21653	3.16778e-08
gga-miR-17-3p	141	70	26.9065	32.6473	1.21336	0.178466
gga-miR-130b	1725	854	329.175	398.297	1.20999	6.32748e-06
gga-miR-146c-5p	245642	120052	46874.9	55991.1	1.19448	0
gga-let-7j	8289	4051	1581.76	1889.35	1.19446	4.47988e-20
gga-miR-16	1712	835	326.694	389.436	1.19205	3.64178e-05
gga-miR-301b-3p	620	302	118.312	140.85	1.19049	0.0132416
gga-miR-30d	61624	29856	11759.5	13924.5	1.18411	2.0422e-124
gga-miR-140-3p	17811	8629	3398.8	4024.48	1.18409	2.92454e-37
gga-miR-27b	8019	3870	1530.23	1804.93	1.17951	6.48752e-17
gga-miR-3523	236	113	45.0349	52.7021	1.17025	0.164159
gga-miR-454-3p	5055	2416	964.625	1126.8	1.16812	4.67108e-10
gga-miR-301a	1378	658	262.958	306.885	1.16705	0.00118831
gga-miR-140-5p	259	123	49.4239	57.366	1.16069	0.168424
gga-miR-30a-3p	6213	2949	1185.6	1375.38	1.16007	4.53918e-11
gga-miR-146a	1009	475	192.543	221.535	1.15057	0.0119542
gga-miR-221-3p	4952	2329	944.97	1086.22	1.14948	3.72974e-08
gga-miR-1552-3p	66	31	12.5945	14.4581	1.14797	0.4928
gga-miR-193b	3333	1558	636.023	726.636	1.14247	1.61791e-05
gga-miR-200b	99	46	18.8918	21.4539	1.13562	0.45055
gga-miR-6553-3p	28	13	5.34313	6.06307	1.13474	0.64397
gga-miR-126-5p	212	98	40.4551	45.7062	1.1298	0.30583
gga-miR-199-5p	26	12	4.96148	5.59668	1.12803	0.663754
gga-miR-15c-5p	651	300	124.228	139.917	1.12629	0.0872234
gga-miR-7	172	79	32.8221	36.8448	1.12256	0.378448
gga-miR-21	175795	80677	33546.3	37627	1.12164	2.46932e-158
gga-miR-16c	208	95	39.6918	44.3071	1.11628	0.360046
gga-miR-6549-3p	11	5	2.09909	2.33195	1.11094	0.737936
gga-let-7d	104	47	19.8459	21.9203	1.10453	0.542354
gga-miR-20b	178	80	33.967	37.3112	1.09845	0.465574
gga-miR-460a	69	31	13.167	14.4581	1.09806	0.625442
gga-let-7f	20157	8997	3846.48	4196.11	1.0909	8.71028e-12
gga-miR-26a	76805	34038	14656.4	15875	1.08314	2.97604e-34
gga-miR-92	34288	15137	6543.04	7059.75	1.07897	9.0005e-15
gga-miR-1754-5p	210	92	40.0735	42.9079	1.07073	0.563128
gga-miR-458a-3p	66	31	12.5945	14.4581	1.14797	0.744586
gga-miR-142-3p	71	31	13.5486	14.4581	1.06712	0.719586
gga-miR-133c	7	3	1.33578	1.39917	1.04745	0.8043
gga-miR-1786	28	12	5.34313	5.59668	1.04745	0.81989
gga-miR-6606-5p	14	6	2.67156	2.79834	1.04745	0.821448
gga-miR-1729-5p	145	62	27.6698	28.9162	1.04505	0.740516
gga-miR-215	4680	1988	893.066	927.183	1.0382	0.16024
gga-miR-125b	1999	844	381.461	393.633	1.03191	0.438404
gga-miR-2954	1511	635	288.338	296.158	1.02712	0.563358
gga-miR-181a-5p	7268	3025	1386.92	1410.83	1.01724	0.42665
gga-miR-22-3p	222179	92348	42397.5	43070.2	1.01587	5.8915e-05
gga-miR-1736-3p	17	7	3.24404	3.26473	1.00638	0.891146
gga-miR-222a	10152	4159	1937.27	1939.72	1.00127	0.941164
gga-miR-3525	22	9	4.19817	4.19751	0.999842	0.913632
gga-let-7c	66	27	12.5945	12.5925	0.999842	0.9499
gga-miR-1560-3p	5	2	0.95413	0.93278	0.977624	0.847344
gga-miR-1648-5p	30	12	5.72478	5.59668	0.977624	0.977098
gga-miR-2188	5	2	0.95413	0.93278	0.977624	0.847344
gga-miR-128	1152	456	219.832	212.674	0.96744	0.559164
gga-miR-365	464	183	88.5433	85.3494	0.963929	0.691146
gga-miR-181b	307	121	58.5836	56.4332	0.963294	0.749734
gga-miR-9-5p	56	22	10.6863	10.2606	0.960166	0.927344
gga-miR-6544-5p	23	9	4.389	4.19751	0.956371	0.996792
gga-miR-7b	279	109	53.2405	50.8365	0.954848	0.705136
gga-miR-456	1248	480	238.151	223.867	0.940023	0.253656
gga-miR-29c	90	34	17.1743	15.8573	0.923311	0.732954
gga-miR-219b	6463	2421	1233.31	1129.13	0.91553	0.000190209
gga-miR-6648-3p	100	36	19.0826	16.79	0.879861	0.54276
gga-miR-1552-5p	130	44	24.8074	20.5212	0.82722	0.292486
gga-miR-1458	3	1	0.572478	0.46639	0.814686	0.90369
gga-miR-1467-5p	3	1	0.572478	0.46639	0.814686	0.90369
gga-miR-1599	3	1	0.572478	0.46639	0.814686	0.90369
gga-miR-1668-3p	6	2	1.14496	0.93278	0.814686	0.97758
gga-miR-454-5p	3	1	0.572478	0.46639	0.814686	0.90369
gga-miR-6546-5p	6	2	1.14496	0.93278	0.814686	0.97758
gga-miR-6582-3p	3	1	0.572478	0.46639	0.814686	0.90369
gga-miR-99a-3p	6	2	1.14496	0.93278	0.814686	0.97758
gga-miR-221-5p	91	30	17.3652	13.9917	0.805734	0.326264
gga-miR-184	1207	395	230.327	184.224	0.799837	9.36006e-05
gga-miR-1456-5p	334	107	63.7359	49.9037	0.782977	0.0268222
gga-let-7k	109	34	20.8	15.8573	0.762367	0.17574
gga-miR-133a	13	4	2.48074	1.86556	0.752018	0.731756
gga-miR-2131-3p	26	8	4.96148	3.73112	0.752018	0.547502
gga-miR-1451-3p	34	10	6.48808	4.6639	0.718841	0.403386
gga-miR-146c-3p	45	13	8.58717	6.06307	0.706062	0.296566
gga-miR-1560-5p	4	1	0.763304	0.46639	0.611015	0.882504
gga-miR-1703	4	1	0.763304	0.46639	0.611015	0.882504
gga-miR-218	4	1	0.763304	0.46639	0.611015	0.882504
gga-miR-6542-3p	9	2	1.71743	0.93278	0.543124	0.553246
gga-miR-1563	15	3	2.86239	1.39917	0.488812	0.30683
gga-miR-1716	5	1	0.95413	0.46639	0.488812	0.70043
gga-miR-1808	5	1	0.95413	0.46639	0.488812	0.70043
gga-miR-451	15	3	2.86239	1.39917	0.488812	0.30683
gga-miR-6609-3p	5	1	0.95413	0.46639	0.488812	0.70043
gga-miR-1782	11	2	2.09909	0.93278	0.444374	0.360814
gga-miR-460b-3p	6	1	1.14496	0.46639	0.407343	0.549688
gga-miR-6665-5p	7	1	1.33578	0.46639	0.349151	0.427434
gga-miR-1452	2	0	0.381652	0.01	0.0262019	0.714748
gga-miR-1457	2	0	0.381652	0.01	0.0262019	0.714748
gga-miR-1668-5p	2	0	0.381652	0.01	0.0262019	0.714748
gga-miR-1674	2	0	0.381652	0.01	0.0262019	0.714748
gga-miR-1723	2	0	0.381652	0.01	0.0262019	0.714748
gga-miR-1751-5p	2	0	0.381652	0.01	0.0262019	0.714748
gga-miR-6544-3p	2	0	0.381652	0.01	0.0262019	0.714748
gga-miR-6582-5p	2	0	0.381652	0.01	0.0262019	0.714748
gga-miR-6594-5p	2	0	0.381652	0.01	0.0262019	0.714748
gga-miR-6604-5p	2	0	0.381652	0.01	0.0262019	0.714748
gga-miR-6666-3p	2	0	0.381652	0.01	0.0262019	0.714748
gga-miR-1557	3	0	0.572478	0.01	0.0174679	0.507218
gga-miR-1805-3p	3	0	0.572478	0.01	0.0174679	0.507218
gga-miR-216a	3	0	0.572478	0.01	0.0174679	0.507218
gga-miR-6543-3p	4	0	0.763304	0.01	0.0131009	0.359944
gga-miR-301b-5p	5	0	0.95413	0.01	0.0104808	0.255432
gga-miR-6631-5p	5	0	0.95413	0.01	0.0104808	0.255432
gga-miR-499	8	0	1.52661	0.01	0.00655047	0.0912852
gga-miR-1724	12	0	2.28991	0.01	0.00436698	0.0231508
