# Supplementary material for: Growth Hormone-Regulated mRNAs and miRNAs in Chicken Hepatocytes
Source: PLoS One. 2014 Nov 11;9(11):e112896. doi: 10.1371/journal.pone.0112896 (PMC4227886; doi:10.1371/journal.pone.0112896)
Supplement: Table S5 — Identified miRNAs homologous to other species. (XLS) [file pone.0112896.s007.xls]

## Sheet: Sheet1
Table S5 Identified miRNAs homologous to other species
miRNA	PBS reads	chGH reads	RPM (PBS)	RPM (chGH)	fold change (RPM (chGH/PBS))	p-value
aca-let-7i-5p	0	2	0.01	0.93278	93.278	0.0489574
aca-miR-338-5p	0	2	0.01	0.93278	93.278	0.0489574
mmu-miR-5115	0	2	0.01	0.93278	93.278	0.0489574
ptr-miR-762	0	2	0.01	0.93278	93.278	0.0489574
tgu-miR-2957	0	2	0.01	0.93278	93.278	0.0489574
oan-miR-15b-3p	1	3	0.190826	1.39917	7.33218	0.0545654
cgr-let-7i	1	2	0.190826	0.93278	4.88812	0.153184
tgu-miR-2981	1	2	0.190826	0.93278	4.88812	0.153184
mmu-miR-6238	4	6	0.763304	2.79834	3.66609	0.0359606
oan-miR-1384	2	3	0.381652	1.39917	3.66609	0.126152
aca-let-7i-3p	3	4	0.572478	1.86556	3.25875	0.101576
ccr-miR-99	6	8	1.14496	3.73112	3.25875	0.02434
cgr-miR-365-5p	4	5	0.763304	2.33195	3.05507	0.0812536
ola-miR-301b-5p	4	5	0.763304	2.33195	3.05507	0.0812536
xtr-miR-212	9	11	1.71743	5.13029	2.98718	0.0131437
ccr-miR-375	5	6	0.95413	2.79834	2.93287	0.064893
hsa-miR-34a-3p	9	10	1.71743	4.6639	2.71562	0.0265982
ahy-miR-3512	112	113	21.3725	52.7021	2.46588	2.30424e-11
aca-miR-101-2-5p	1	1	0.190826	0.46639	2.44406	0.407922
aca-miR-16b-5p	17	17	3.24404	7.92863	2.44406	0.00878484
ccr-miR-128	7	7	1.33578	3.26473	2.44406	0.0832652
ccr-miR-27a	1	1	0.190826	0.46639	2.44406	0.407922
cgr-miR-16-3p	1	1	0.190826	0.46639	2.44406	0.407922
cin-miR-4185-3p	1	1	0.190826	0.46639	2.44406	0.407922
dre-miR-27a	1	1	0.190826	0.46639	2.44406	0.407922
gga-miR-1729-3p	1	1	0.190826	0.46639	2.44406	0.407922
ggo-miR-26b	1	1	0.190826	0.46639	2.44406	0.407922
hsa-miR-3120-5p	1	1	0.190826	0.46639	2.44406	0.407922
hsa-miR-6087	5	5	0.95413	2.33195	2.44406	0.135605
mmu-miR-6243	1	1	0.190826	0.46639	2.44406	0.407922
pol-miR-221-5p	7	7	1.33578	3.26473	2.44406	0.0832652
tgu-miR-2991	1	1	0.190826	0.46639	2.44406	0.407922
ccr-let-7a	9	8	1.71743	3.73112	2.1725	0.098282
hsa-miR-4466	9	8	1.71743	3.73112	2.1725	0.098282
ccr-miR-92a	111	94	21.1817	43.8407	2.06974	3.19734e-07
xtr-miR-210	62	52	11.8312	24.2523	2.04986	0.000159787
ggo-miR-139	10	8	1.90826	3.73112	1.95525	0.13986
gma-miR-6300	10	8	1.90826	3.73112	1.95525	0.13986
mmu-miR-7a-1-3p	10	8	1.90826	3.73112	1.95525	0.13986
bta-miR-139	62	48	11.8312	22.3867	1.89217	0.00101627
tca-miR-3885-5p	75	58	14.312	27.0506	1.89007	0.000318972
aca-miR-193-5p	12	9	2.28991	4.19751	1.83304	0.151292
bta-miR-30a-5p	4	3	0.763304	1.39917	1.83304	0.35393
cgr-miR-18a-3p	4	3	0.763304	1.39917	1.83304	0.35393
cgr-miR-19b-5p	4	3	0.763304	1.39917	1.83304	0.35393
oan-miR-107-5p	4	3	0.763304	1.39917	1.83304	0.35393
pol-let-7a-3p	4	3	0.763304	1.39917	1.83304	0.35393
oan-miR-190a-3p	19	14	3.62569	6.52946	1.80089	0.0876536
ccr-miR-107	11	8	2.09909	3.73112	1.7775	0.190824
aca-miR-30c-3p	58	42	11.0679	19.5884	1.76984	0.00509524
ccr-miR-125c	18	13	3.43487	6.06307	1.76515	0.108569
oan-miR-1335	215	154	41.0276	71.8241	1.75063	1.83763e-07
aca-miR-365-5p	7	5	1.33578	2.33195	1.74576	0.292342
ccr-miR-221	14	10	2.67156	4.6639	1.74576	0.160131
ccr-miR-23b	7	5	1.33578	2.33195	1.74576	0.292342
rno-miR-191b	7	5	1.33578	2.33195	1.74576	0.292342
bta-miR-2881	24	17	4.57982	7.92863	1.73121	0.077989
mse-miR-210	16	11	3.05322	5.13029	1.68029	0.166942
ppt-miR-894	50	34	9.5413	15.8573	1.66196	0.0222018
tgu-miR-16b-3p	15	10	2.86239	4.6639	1.62937	0.207256
xtr-miR-145	15	10	2.86239	4.6639	1.62937	0.207256
ggo-miR-338	3	2	0.572478	0.93278	1.62937	0.476074
oan-let-7d-3p	3	2	0.572478	0.93278	1.62937	0.476074
hsa-miR-4792	4469	2908	852.801	1356.26	1.59036	3.1858e-81
ola-miR-122	101	65	19.2734	30.3154	1.57291	0.00468634
hsa-miR-2964a-3p	13	8	2.48074	3.73112	1.50404	0.3202
mmu-miR-5109	1064	653	203.039	304.553	1.49997	1.11734e-15
cgr-miR-1973	18	11	3.43487	5.13029	1.49359	0.263966
hsa-miR-4454	48	29	9.15965	13.5253	1.47662	0.0926368
csa-let-7d	138	83	26.334	38.7104	1.46998	0.00586678
ccr-miR-132a	10	6	1.90826	2.79834	1.46644	0.397026
hsa-miR-3195	184	110	35.112	51.3029	1.46112	0.00182457
ppa-miR-143	563	330	107.435	153.909	1.43257	3.22708e-07
oan-miR-145-3p	69	40	13.167	18.6556	1.41685	0.0766386
aca-miR-1388-5p	17499	10123	3339.26	4721.27	1.41386	1.40556e-163
ggo-miR-148b	2408	1392	459.509	649.215	1.41284	5.83168e-24
hsa-miR-4508	26	15	4.96148	6.99585	1.41003	0.263114
aca-miR-145-3p	56	32	10.6863	14.9245	1.39661	0.124684
ccr-miR-16b	7	4	1.33578	1.86556	1.39661	0.50259
ccr-miR-143	38416	21901	7330.77	10214.4	1.39336	0
aca-miR-210-3p	53	30	10.1138	13.9917	1.38343	0.146396
pma-miR-145-5p	186	105	35.4936	48.971	1.37971	0.00871722
cgr-miR-221-5p	1109	624	211.626	291.027	1.3752	3.52228e-10
oan-miR-1357	164	92	31.2955	42.9079	1.37106	0.0157365
sha-miR-716b	18	10	3.43487	4.6639	1.35781	0.390462
cgr-miR-125b-3p	93	51	17.7468	23.7859	1.34029	0.0895462
ssc-miR-30c-1-3p	3717	2036	709.3	949.57	1.33874	1.94162e-25
cgr-miR-29b-5p	22	12	4.19817	5.59668	1.33312	0.380518
cgr-miR-143	34020	18441	6491.9	8600.7	1.32484	1.26781e-201
ola-miR-101a-5p	63	34	12.022	15.8573	1.31902	0.182015
bta-miR-2487	397	214	75.7579	99.8075	1.31745	0.00126576
hsv1-miR-H17	13	7	2.48074	3.26473	1.31603	0.489082
aca-let-7e-3p	199	105	37.9744	48.971	1.28958	0.034934
cgr-let-7g-3p	21	11	4.00735	5.13029	1.28022	0.454728
hsa-miR-4497	87	45	16.6019	20.9876	1.26417	0.19144
eca-miR-182	124	64	23.6624	29.849	1.26145	0.12643
tgu-miR-2970	9836	5064	1876.96	2361.8	1.25831	2.6772e-39
aca-let-7a-3p	263	135	50.1872	62.9627	1.25456	0.0322492
pol-miR-122-3p	65	33	12.4037	15.3909	1.24083	0.29297
sha-miR-716a	160	81	30.5322	37.7776	1.23731	0.114726
ola-miR-23a	643	325	122.701	151.577	1.23533	0.0020372
aca-miR-190b	2	1	0.381652	0.46639	1.22203	0.662658
ccr-miR-130b	2	1	0.381652	0.46639	1.22203	0.662658
ccr-miR-192	4	2	0.763304	0.93278	1.22203	0.662314
ccr-miR-222	14	7	2.67156	3.26473	1.22203	0.585586
ccr-miR-92b	2	1	0.381652	0.46639	1.22203	0.662658
cgr-miR-1260	238	119	45.4166	55.5004	1.22203	0.0728114
cgr-miR-29a-5p	22	11	4.19817	5.13029	1.22203	0.528154
gga-miR-1563	2	1	0.381652	0.46639	1.22203	0.662658
ggo-miR-486	2	1	0.381652	0.46639	1.22203	0.662658
hme-miR-10	2	1	0.381652	0.46639	1.22203	0.662658
hme-miR-33	2	1	0.381652	0.46639	1.22203	0.662658
hsa-miR-3671	2	1	0.381652	0.46639	1.22203	0.662658
mdo-miR-210	2	1	0.381652	0.46639	1.22203	0.662658
oan-let-7e-3p	2	1	0.381652	0.46639	1.22203	0.662658
oan-miR-143-5p	8	4	1.52661	1.86556	1.22203	0.633994
oan-miR-92a-2-5p	8	4	1.52661	1.86556	1.22203	0.633994
ola-miR-101b-5p	2	1	0.381652	0.46639	1.22203	0.662658
rno-miR-1306-5p	2	1	0.381652	0.46639	1.22203	0.662658
ssc-miR-24-2-5p	2	1	0.381652	0.46639	1.22203	0.662658
xtr-miR-128	2	1	0.381652	0.46639	1.22203	0.662658
tgu-miR-30d-5p	54	27	10.3046	12.5925	1.22203	0.367402
mse-miR-2779	195	97	37.2111	45.2398	1.21576	0.112618
aca-miR-425-3p	317	157	60.4918	73.2232	1.21046	0.049944
bta-miR-143	6464	3164	1233.5	1475.66	1.19632	2.8688e-16
aca-miR-122-3p	1755	857	334.9	399.696	1.19348	2.55072e-05
ccr-miR-338	80	39	15.2661	18.1892	1.19148	0.34798
hsa-miR-100-3p	212	103	40.4551	48.0382	1.18744	0.147886
cgr-miR-191-5p	158099	75768	30169.4	35337.4	1.1713	3.9815e-275
tgu-miR-2954-5p	236	113	45.0349	52.7021	1.17025	0.164159
bta-miR-4286	92	44	17.556	20.5212	1.1689	0.372682
ccr-miR-100	1534	727	292.727	339.066	1.1583	0.00117011
aca-miR-21-3p	315	149	60.1102	69.4921	1.15608	0.14104
sha-miR-30e	2405	1130	458.937	527.021	1.14835	0.000137807
ggo-miR-363	398	186	75.9487	86.7486	1.1422	0.131525
ppy-miR-193a-5p	86	40	16.411	18.6556	1.13677	0.474444
tgu-miR-425-5p	7279	3376	1389.02	1574.53	1.13355	2.25318e-09
cgr-miR-30d	13	6	2.48074	2.79834	1.12803	0.71066
oan-miR-1386	26	12	4.96148	5.59668	1.12803	0.663754
ola-miR-33	324	149	61.8276	69.4921	1.12397	0.230772
ggo-miR-138	24	11	4.57982	5.13029	1.12019	0.684896
tgu-miR-21-3p	704	322	134.342	150.178	1.11788	0.0963772
aca-miR-2970-3p	57	26	10.8771	12.1261	1.11483	0.603504
ola-miR-1388-3p	274	122	52.2863	56.8996	1.08823	0.422524
aca-miR-26-1-3p	1144	509	218.305	237.393	1.08744	0.114315
aca-miR-145-5p	36	16	6.86974	7.46224	1.08625	0.722868
ggo-miR-148a	84	37	16.0294	17.2564	1.07655	0.670456
ssc-miR-150	16	7	3.05322	3.26473	1.06928	0.788492
aca-miR-132-5p	46	20	8.778	9.3278	1.06263	0.765218
rno-miR-26a-3p	46	20	8.778	9.3278	1.06263	0.765218
aca-miR-425-5p	313	136	59.7285	63.429	1.06196	0.541178
hsa-miR-3178	7	3	1.33578	1.39917	1.04745	0.8043
ccr-miR-182-5p	61	26	11.6404	12.1261	1.04173	0.81169
tgu-miR-425-3p	94	40	17.9376	18.6556	1.04003	0.795486
cgr-miR-128-5p	151	64	28.8147	29.849	1.03589	0.781824
ccr-miR-363	1028	425	196.169	198.216	1.01043	0.844686
bta-miR-2478	150	62	28.6239	28.9162	1.01021	0.913044
tgu-miR-125-1-3p	61	25	11.6404	11.6598	1.00166	0.941838
rno-miR-107-5p	22	9	4.19817	4.19751	0.999842	0.913632
oan-miR-148-5p	3795	1539	724.185	717.774	0.991148	0.774936
ssc-miR-182	146	59	27.8606	27.517	0.987668	0.970238
cgr-miR-27b-5p	5	2	0.95413	0.93278	0.977624	0.847344
hsa-miR-30b-3p	5	2	0.95413	0.93278	0.977624	0.847344
tgu-miR-1388	361	143	68.8882	66.6938	0.968145	0.763794
sha-miR-21	23	9	4.389	4.19751	0.956371	0.996792
ccr-miR-210	123	48	23.4716	22.3867	0.953779	0.817442
ccr-let-7i	16	6	3.05322	2.79834	0.916522	0.961082
ccr-miR-101a	120	45	22.8991	20.9876	0.916522	0.6514
ggo-miR-193b	8	3	1.52661	1.39917	0.916522	0.955154
rno-miR-20b-3p	48	18	9.15965	8.39502	0.916522	0.811426
aca-let-7f-2-3p	162	60	30.9138	27.9834	0.905207	0.534978
oan-miR-200a-5p	19	7	3.62569	3.26473	0.900443	0.909426
ccr-miR-122	413	152	78.8111	70.8913	0.899509	0.27225
dre-miR-2184	81	29	15.4569	13.5253	0.875034	0.575162
ccr-miR-140-3p	65	23	12.4037	10.727	0.864821	0.592758
mmu-miR-3968	179	63	34.1579	29.3826	0.8602	0.318624
tgu-miR-130b-5p	165	56	31.4863	26.1178	0.829499	0.237512
hsa-miR-4492	33	11	6.29726	5.13029	0.814686	0.619728
bta-miR-3120	24	8	4.57982	3.73112	0.814686	0.69577
ccr-miR-15b	3	1	0.572478	0.46639	0.814686	0.90369
cfa-miR-200b	3	1	0.572478	0.46639	0.814686	0.90369
cgr-miR-193b-3p	9	3	1.71743	1.39917	0.814686	0.902108
cgr-miR-222-3p	3	1	0.572478	0.46639	0.814686	0.90369
hsa-miR-4485	9	3	1.71743	1.39917	0.814686	0.902108
hsa-miR-454-5p	3	1	0.572478	0.46639	0.814686	0.90369
ola-miR-1388-5p	3	1	0.572478	0.46639	0.814686	0.90369
aca-miR-222-5p	232	77	44.2716	35.912	0.811175	0.114273
ggo-miR-191	4397	1454	839.062	678.131	0.808202	8.51482e-13
mmu-miR-6240	80	26	15.2661	12.1261	0.794319	0.33092
ccr-miR-129	25	8	4.77065	3.73112	0.782099	0.618868
tgu-miR-125-2-3p	25	8	4.77065	3.73112	0.782099	0.618868
rno-miR-125b-1-3p	182	57	34.7303	26.5842	0.765447	0.0792222
tgu-miR-146a-5p	13	4	2.48074	1.86556	0.752018	0.731756
aca-miR-210-5p	72	22	13.7395	10.2606	0.746796	0.248046
sha-miR-101	356	108	67.9341	50.3701	0.741456	0.0057771
ccr-miR-23a	10	3	1.90826	1.39917	0.733218	0.770426
cgr-miR-30e-3p	70	21	13.3578	9.79419	0.733218	0.228002
mmu-miR-5097	24	7	4.57982	3.26473	0.712851	0.495122
bta-miR-150	11	3	2.09909	1.39917	0.666562	0.651492
ggo-miR-27b	11	3	2.09909	1.39917	0.666562	0.651492
ggo-miR-142	19	5	3.62569	2.33195	0.643174	0.44663
ccr-let-7g	27	7	5.1523	3.26473	0.633645	0.3214
aca-let-7f-1-3p	4	1	0.763304	0.46639	0.611015	0.882504
ccr-miR-27d	20	5	3.81652	2.33195	0.611015	0.379832
hbr-miR6174	4	1	0.763304	0.46639	0.611015	0.882504
ssc-miR-212	4	1	0.763304	0.46639	0.611015	0.882504
aca-miR-32-3p	17	4	3.24404	1.86556	0.575073	0.379512
ggo-miR-30e	17	4	3.24404	1.86556	0.575073	0.379512
pma-miR-143-3p	9	2	1.71743	0.93278	0.543124	0.553246
oan-miR-146a-3p	23	5	4.389	2.33195	0.531317	0.225868
ggo-let-7f	373	81	71.1781	37.7776	0.530747	4.45494e-08
ccr-miR-181a	14	3	2.67156	1.39917	0.523727	0.374446
aca-miR-429-5p	15	3	2.86239	1.39917	0.488812	0.30683
ccr-miR-190	15	3	2.86239	1.39917	0.488812	0.30683
gga-miR-2964	5	1	0.95413	0.46639	0.488812	0.70043
mmu-miR-1187	5	1	0.95413	0.46639	0.488812	0.70043
tgu-miR-1662	5	1	0.95413	0.46639	0.488812	0.70043
ccr-miR-429	17	3	3.24404	1.39917	0.431305	0.202276
ccr-miR-130c	57	10	10.8771	4.6639	0.428782	0.00926756
ccr-miR-22b	64	11	12.2129	5.13029	0.420073	0.0047737
ccr-miR-738	6	1	1.14496	0.46639	0.407343	0.549688
oan-miR-222a-5p	6	1	1.14496	0.46639	0.407343	0.549688
ccr-miR-26a	397	63	75.7579	29.3826	0.387848	9.45074e-15
cgr-miR-425-5p	69	10	13.167	4.6639	0.354211	0.00077922
ccr-miR-454b	14	2	2.67156	0.93278	0.349151	0.180383
mmu-miR-5100	7	1	1.33578	0.46639	0.349151	0.427434
ggo-miR-146a	180	24	34.3487	11.1934	0.325875	4.95908e-09
hsa-miR-101-5p	8	1	1.52661	0.46639	0.305507	0.329832
mmu-miR-5105	8	1	1.52661	0.46639	0.305507	0.329832
ccr-miR-30b	9	1	1.71743	0.46639	0.271562	0.252872
tgu-let-7a-3p	9	1	1.71743	0.46639	0.271562	0.252872
ccr-miR-126-5p	10	1	1.90826	0.46639	0.244406	0.192797
sha-miR-7	12	1	2.28991	0.46639	0.203672	0.110536
pma-miR-129a-3p	13	1	2.48074	0.46639	0.188005	0.0832114
aca-miR-219-2-3p	2	0	0.381652	0.01	0.0262019	0.714748
aca-miR-363-5p	2	0	0.381652	0.01	0.0262019	0.714748
bta-miR-129-5p	2	0	0.381652	0.01	0.0262019	0.714748
bta-miR-3141	2	0	0.381652	0.01	0.0262019	0.714748
ccr-miR-132b	2	0	0.381652	0.01	0.0262019	0.714748
ccr-miR-1	2	0	0.381652	0.01	0.0262019	0.714748
ccr-miR-29a	2	0	0.381652	0.01	0.0262019	0.714748
ccr-miR-365	2	0	0.381652	0.01	0.0262019	0.714748
ccr-miR-9-5p	2	0	0.381652	0.01	0.0262019	0.714748
cgr-miR-103-5p	2	0	0.381652	0.01	0.0262019	0.714748
cgr-miR-214-5p	2	0	0.381652	0.01	0.0262019	0.714748
ggo-miR-129	2	0	0.381652	0.01	0.0262019	0.714748
hsa-miR-3168	2	0	0.381652	0.01	0.0262019	0.714748
mml-miR-1225-3p	2	0	0.381652	0.01	0.0262019	0.714748
ola-miR-184-5p	2	0	0.381652	0.01	0.0262019	0.714748
ola-miR-210-5p	2	0	0.381652	0.01	0.0262019	0.714748
ppy-miR-1260a	2	0	0.381652	0.01	0.0262019	0.714748
rno-miR-144-5p	2	0	0.381652	0.01	0.0262019	0.714748
rno-miR-181b-1-3p	2	0	0.381652	0.01	0.0262019	0.714748
tca-miR-3818-3p	2	0	0.381652	0.01	0.0262019	0.714748
tgu-miR-100-3p	2	0	0.381652	0.01	0.0262019	0.714748
tgu-miR-140-3p	2	0	0.381652	0.01	0.0262019	0.714748
aca-miR-301b-3p	3	0	0.572478	0.01	0.0174679	0.507218
ccr-miR-140-5p	3	0	0.572478	0.01	0.0174679	0.507218
cgr-miR-152-5p	3	0	0.572478	0.01	0.0174679	0.507218
hsa-miR-1238-3p	3	0	0.572478	0.01	0.0174679	0.507218
ola-miR-223	3	0	0.572478	0.01	0.0174679	0.507218
aca-miR-19a-5p	4	0	0.763304	0.01	0.0131009	0.359944
oan-miR-223-5p	5	0	0.95413	0.01	0.0104808	0.255432
ccr-miR-96	6	0	1.14496	0.01	0.00873396	0.181267
