# Supplementary material for: Growth Hormone-Regulated mRNAs and miRNAs in Chicken Hepatocytes
Source: PLoS One. 2014 Nov 11;9(11):e112896. doi: 10.1371/journal.pone.0112896 (PMC4227886; doi:10.1371/journal.pone.0112896)
Supplement: Table S6 — Predicted novel miRNAs. (XLS) [file pone.0112896.s008.xls]

## Sheet: Sheet1
Table S6 Predicted novel miRNAs
miRNA	Sequence	PBS reads	chGH reads	RPM (PBS)	RPM (chGH)	fold change (RPM (chGH/PBS))	p-value
gga-m0001-3p	UGCAGAACAGUUUUCUGGACU	3	1	0.572478	0.46639	0.814686	0.90369
gga-m0002-3p	CUUGGCUGCUGAGGGACUCUCC	3	0	0.572478	0.01	0.0174679	0.507218
gga-m0003-5p	CAUGACUCGUCCUGCCACCCGA	14	10	2.67156	4.6639	1.74576	0.160131
gga-m0004-5p	AGAAGAGGACGUCUGUGUGGCU	3	1	0.572478	0.46639	0.814686	0.90369
gga-m0005-5p	CAUGAUGAGGAUGUUCUGCACA	3	0	0.572478	0.01	0.0174679	0.507218
gga-m0006-5p	CUGAGCUGUGACCACGGCACCAG	0	3	0.01	1.39917	139.917	0.014215
gga-m0008-5p	GAGUGCGAGGCGCUGCGGGGGC	8	3	1.52661	1.39917	0.916522	0.955154
gga-m0010-3p	UUUCUGGUACAGUGACUCGAGC	25	17	4.77065	7.92863	1.66196	0.0986786
gga-m0011-3p	CCUCUGCUGGGAUGUGCAUCA	4	0	0.763304	0.01	0.0131009	0.359944
gga-m0011-5p	CUGCUCAUCUCUGCAGUGCAGGGG	15	0	2.86239	0.01	0.00349358	0.00827348
gga-m0012-5p	GCGGCGGCGGCGGGGGGGGG	4	2	0.763304	0.93278	1.22203	0.662314
gga-m0013-3p	UGACACCGCUGUGCUCUGCCCCAG	23	4	4.389	1.86556	0.425054	0.117942
gga-m0014-3p	CCAUCUCCACCAGCAGCACUGU	1	2	0.190826	0.93278	4.88812	0.153184
gga-m0015-3p	CGCGUACCAAAAGUAAUAAUGGGC	7	3	1.33578	1.39917	1.04745	0.8043
gga-m0016-5p	GAUGUCCAGACACAAUUCUUG	32	16	6.10643	7.46224	1.22203	0.46806
gga-m0017-3p	AACAUGGACUGUGGGCUCCA	3	0	0.572478	0.01	0.0174679	0.507218
gga-m0018-3p	CGGCGCUGAGCUCGGCGUGGCGGCU	5	3	0.95413	1.39917	1.46644	0.497196
gga-m0018-5p	CCCCGCGCCGUGCGGUGCCGGC	10	0	1.90826	0.01	0.00524038	0.0459708
gga-m0020-3p	GAAACAAUUGUCCACUGAGGCUU	3	2	0.572478	0.93278	1.62937	0.476074
gga-m0021-3p	UAGUAGAGACUGGAUUUCCUGC	3	0	0.572478	0.01	0.0174679	0.507218
gga-m0023-3p	UUGCCCCCACAUCCUGCCAUGCU	11	4	2.09909	1.86556	0.888749	0.967992
gga-m0024-3p	CCGAGCGCUGCCCGGGCCGUGG	1	2	0.190826	0.93278	4.88812	0.153184
gga-m0025-3p	UUAUGCUUCUGAAUGCCUUUGG	3	2	0.572478	0.93278	1.62937	0.476074
gga-m0026-3p	CCGGGCAGGGCCGAGCUGAGCC	6	0	1.14496	0.01	0.00873396	0.181267
gga-m0027-5p	CUCUGAUGAGACCUCAUCUGGA	3	2	0.572478	0.93278	1.62937	0.476074
gga-m0028-3p	AGAGAAUCAUAGAAUGGUCCG	2	1	0.381652	0.46639	1.22203	0.662658
gga-m0030-5p	UGGCUGUACCAGGCUAGGGAGU	1	3	0.190826	1.39917	7.33218	0.0545654
gga-m0031-3p	AUUUCACUCUCAGCAGGCUCC	1	2	0.190826	0.93278	4.88812	0.153184
gga-m0032-5p	CAGCUGUGAUGAGCACCCUGAGG	29	13	5.53395	6.06307	1.09561	0.717946
gga-m0033-5p	AAUCACAGACUGGUUUGGGUUG	5	2	0.95413	0.93278	0.977624	0.847344
gga-m0034-3p	UUUCCAACCUUCGUGAUUCUGU	1	2	0.190826	0.93278	4.88812	0.153184
gga-m0035-3p	CGCGGGCCUCGCCCGGGUCGC	3	1	0.572478	0.46639	0.814686	0.90369
gga-m0036-3p	CCGGCGCGUCUCUCCCCCCCGGCG	3	0	0.572478	0.01	0.0174679	0.507218
gga-m0036-5p	CCGGGGGGGGAGGCGCGUGUGGGG	4	0	0.763304	0.01	0.0131009	0.359944
gga-m0037-3p	ACUUCAGGAUCCAAGGAUUUCAGU	3	2	0.572478	0.93278	1.62937	0.476074
gga-m0038-5p	ACGUACACGUUCGGGAUUCUGAC	4	1	0.763304	0.46639	0.611015	0.882504
gga-m0039-5p	AGAAGAGCAUUUAAAUGUGUGC	3	1	0.572478	0.46639	0.814686	0.90369
gga-m0043-3p	UUCCCUUUUGACUGUACUGUCU	3	0	0.572478	0.01	0.0174679	0.507218
gga-m0044-5p	UCAAUGAGAGCACGGUCUGCCU	6	1	1.14496	0.46639	0.407343	0.549688
gga-m0045-5p	UACCCCGACGACUCGGACGACG	1	2	0.190826	0.93278	4.88812	0.153184
gga-m0046-3p	CCGCCGCGGGGCCGCUCCGAGG	1	2	0.190826	0.93278	4.88812	0.153184
gga-m0047-3p	CCCAAGCAGGCUGAUGUCAGGC	322	138	61.446	64.3618	1.04745	0.629662
gga-m0048-5p	AACAGCACCGUGCCACGUUGGC	6	3	1.14496	1.39917	1.22203	0.649698
gga-m0050-3p	UUCCUCAGCCCUGUGGCAGACUG	3	0	0.572478	0.01	0.0174679	0.507218
gga-m0051-3p	UCUGGGGGUGCGGAGGGUACUG	7	0	1.33578	0.01	0.00748625	0.128635
gga-m0052-5p	UACUGAGGACUCCACAUCUGGU	3	0	0.572478	0.01	0.0174679	0.507218
gga-m0054-5p	AACUCAGAUCCAGUGUAGAAUU	4	0	0.763304	0.01	0.0131009	0.359944
gga-m0055-5p	AGCAGGAACUGUGGCAUCUGAGU	24	13	4.57982	6.06307	1.32387	0.374942
gga-m0056-3p	AUGGCUGUUCUAGCAGUAGAUC	4	0	0.763304	0.01	0.0131009	0.359944
gga-m0057-5p	AGGGCCACGUCCGCGUCGGGCC	3	2	0.572478	0.93278	1.62937	0.476074
gga-m0058-3p	UACUCAUGACCUGUCUGGGCGCCU	3	1	0.572478	0.46639	0.814686	0.90369
gga-m0059-5p	CGCGGCCGUCGCACAGCGCU	6	2	1.14496	0.93278	0.814686	0.97758
gga-m0060-3p	CGCCUGGGAGGGGAGCCGUGU	0	4	0.01	1.86556	186.556	0.0041274
gga-m0060-5p	UGGGCCCUCCCCUGUCAGGCUGG	1	2	0.190826	0.93278	4.88812	0.153184
gga-m0061-3p	UCAUCUGAAAGCCUGUACCGGA	3	1	0.572478	0.46639	0.814686	0.90369
gga-m0062-3p	UGUGACGGAGAGAGCAUCCAGU	2	1	0.381652	0.46639	1.22203	0.662658
gga-m0063-5p	UUGACUGUAUUCCAAUUUUACU	4	5	0.763304	2.33195	3.05507	0.0812536
gga-m0066-5p	GCUUGGGAGCUGAGAGUGAGGAC	3	0	0.572478	0.01	0.0174679	0.507218
gga-m0067-3p	CCAAAGGUGGCUCGCGGAACUG	1	1	0.190826	0.46639	2.44406	0.407922
gga-m0067-5p	UUCCGCGAACCGCCUUCGGUC	16	9	3.05322	4.19751	1.37478	0.394418
gga-m0068-3p	UUGCGGGCAGGCAGUGCUGGCC	4	5	0.763304	2.33195	3.05507	0.0812536
gga-m0069-5p	UUUCCAACCUUCGUGAUUCUGA	7	3	1.33578	1.39917	1.04745	0.8043
gga-m0071-5p	GGUUGCGGGCUGUGCACGCUGC	2	1	0.381652	0.46639	1.22203	0.662658
gga-m0072-3p	AGGCGGGCUGGAUGUCAACAGC	4	6	0.763304	2.79834	3.66609	0.0359606
gga-m0072-5p	UUGACAGCCAGGACGACCCUGCC	13	9	2.48074	4.19751	1.69204	0.200336
gga-m0073-3p	UGGCACUGGGGCUGCUGUAGC	36	30	6.86974	13.9917	2.03672	0.00415614
gga-m0073-5p	GAGCAGUCCUAGUGUAGCACC	4	0	0.763304	0.01	0.0131009	0.359944
gga-m0074-5p	AACGUAUUGAGACUUUGGGCCC	2	1	0.381652	0.46639	1.22203	0.662658
gga-m0075-3p	UUUCUCUGUCAGUGGGUAGGAGGC	9	2	1.71743	0.93278	0.543124	0.553246
gga-m0076-5p	CAGAGAACAGUUUGUCCCACU	3	1	0.572478	0.46639	0.814686	0.90369
gga-m0077-3p	UACAUCCUGAAGGUCAGGGGC	7	2	1.33578	0.93278	0.698303	0.817842
gga-m0078-3p	CCAGGAGAAGCAGACUGUAGUU	8	4	1.52661	1.86556	1.22203	0.633994
gga-m0079-3p	UACUGUCCUUGAGCUGUGUGUCCU	3	0	0.572478	0.01	0.0174679	0.507218
gga-m0080-5p	CGGCCGACUGAGGAGCGCCAGC	2	1	0.381652	0.46639	1.22203	0.662658
gga-m0082-3p	CUCUUUGCGCGGCGGCGGGGCU	3	0	0.572478	0.01	0.0174679	0.507218
gga-m0084-3p	CCGAGCGAGCUCUGCAGAGCCU	36	12	6.86974	5.59668	0.814686	0.598124
gga-m0085-3p	CUUGGCUCCUGUAGGCUGCUCU	26	27	4.96148	12.5925	2.53806	0.000713314
gga-m0085-5p	AGCUGCCUGCAGGUGGCAGGAC	2	1	0.381652	0.46639	1.22203	0.662658
gga-m0086-5p	CCUCCCGCACCGCCUGUACGCC	2	3	0.381652	1.39917	3.66609	0.126152
gga-m0087-5p	GAGACGGGCUGCGGGGCCGAGG	2	1	0.381652	0.46639	1.22203	0.662658
gga-m0088-5p	UUGUAUGCCCAGCACUGGUCCUG	1	2	0.190826	0.93278	4.88812	0.153184
gga-m0090-5p	GAUGAGUCAGCCGUAUUGUAC	2	1	0.381652	0.46639	1.22203	0.662658
gga-m0091-5p	CGUGAUUUUCGGGGGAAAGG	1	2	0.190826	0.93278	4.88812	0.153184
gga-m0092-3p	CAGCGGGUUGGACUCGAUGACC	10	6	1.90826	2.79834	1.46644	0.397026
gga-m0092-5p	CCAUCCUGUGCAAUCAACUGCU	5	2	0.95413	0.93278	0.977624	0.847344
gga-m0093-5p	GCACCAUUGGGUCAACGGAACC	4	0	0.763304	0.01	0.0131009	0.359944
gga-m0098-5p	UGGUCCGUACUGGUCCGUACUG	1	2	0.190826	0.93278	4.88812	0.153184
gga-m0099-5p	UGGUCCGUACUGGUCGGUAC	3	1	0.572478	0.46639	0.814686	0.90369
gga-m0100-5p	UCCUAUUGGUUCCUAUGGGCU	4	2	0.763304	0.93278	1.22203	0.662314
gga-m0105-3p	AAUGGAACUCCAAUGGAACUCC	7	2	1.33578	0.93278	0.698303	0.817842
gga-m0107-5p	AGGGCGGAGGUGAGCGGCACCC	3	0	0.572478	0.01	0.0174679	0.507218
gga-m0109-5p	GCCGACGCCGGCGUGCGGCUGC	3	4	0.572478	1.86556	3.25875	0.101576
gga-m0117-3p	UCUGGCUGCUCAGUGCUCUGCU	1	2	0.190826	0.93278	4.88812	0.153184
gga-m0124-5p	CCUGUGCUGAGCACUCCACCU	2	1	0.381652	0.46639	1.22203	0.662658
gga-m0128-3p	ACUGGCGCUUGUCUGGAUGAUG	2	1	0.381652	0.46639	1.22203	0.662658
