# Supplementary material for: Growth Hormone-Regulated mRNAs and miRNAs in Chicken Hepatocytes
Source: PLoS One. 2014 Nov 11;9(11):e112896. doi: 10.1371/journal.pone.0112896 (PMC4227886; doi:10.1371/journal.pone.0112896)
Supplement: Table S8 — Differentially expressed genes related with biosynthetic process. (XLS) [file pone.0112896.s010.xls]

## Sheet: Sheet1
Table S8 Differentially expressed genes related with biosynthetic process
Gene	PBS (RPKM)	chGH (RPKM)	fold change (RPKM (chGH/PBS))	P-value
ENSGALG00000012834	0.8546	4.8296	5.57085	0.0426339
ENSGALG00000014304	11.0733	57.0406	5.1335	1.79947e-06
ENSGALG00000004864	2.9001	13.188	4.48279	0.0177175
ENSGALG00000013890	10.4062	26.5553	2.51559	0.00883344
ENSGALG00000005757	25.7521	65.3054	2.49986	1.69224e-05
ENSGALG00000015708	8.2014	17.5329	2.10739	0.00870596
ENSGALG00000004927	14.9116	31.481	2.08116	0.0392888
ENSGALG00000008481	22.6085	46.4302	2.02446	0.0208599
ENSGALG00000011510	23.4489	47.5307	1.99817	0.000860855
ENSGALG00000009600	51.7938	102.396	1.94889	0.00334029
ENSGALG00000009866	16.6162	30.0526	1.78291	0.0486369
ENSGALG00000016456	259.933	468.472	1.77665	0.000144756
ENSGALG00000017267	74.534	133.213	1.76186	0.00669674
ENSGALG00000012229	120.536	209.054	1.70971	0.0273906
ENSGALG00000009424	11.3974	19.733	1.70674	0.0260171
ENSGALG00000004177	163.591	277.143	1.67004	0.0463396
ENSGALG00000005550	33.4246	54.464	1.60629	0.0182549
ENSGALG00000007082	44.3156	71.7571	1.59621	0.0229901
ENSGALG00000013969	108.874	174.869	1.58332	0.00774728
ENSGALG00000013627	19.4229	30.9105	1.56882	0.0483831
ENSGALG00000006771	490.605	779.865	1.567	0.00386859
ENSGALG00000011421	165.143	260.839	1.55701	0.00502951
ENSGALG00000002988	542.387	848.657	1.54242	0.00404723
ENSGALG00000007129	148.376	99.6662	0.662091	0.00867539
ENSGALG00000012131	196.413	117.72	0.59083	0.00533516
ENSGALG00000009000	126.571	74.3355	0.578954	0.00247966
ENSGALG00000010818	43.2651	22.9946	0.523925	0.0102735
ENSGALG00000005332	9.7674	4.6176	0.46604	0.000646548
ENSGALG00000015918	7.1214	1.7367	0.240409	0.0103803
ENSGALG00000007357	19.8588	4.2585	0.211394	8.27362e-08
ENSGALG00000003242	27.749	5.0075	0.177266	1.27505e-08
